# Supplementary material for: Sporulation Activated via σW Protects Bacillus from a Tse1 Peptidoglycan Hydrolase Type VI Secretion System Effector
Source: Microbiol Spectr. 2023 Mar 14;11(2):e05045-22. doi: 10.1128/spectrum.05045-22 (PMC10100999; doi:10.1128/spectrum.05045-22)
Supplement: Supplemental file 1 — Data Set S1. Download spectrum.05045-22-s0002.xlsx, XLSX file, 0.01 MB [file spectrum.05045-22-s0002.xlsx]

## Sheet: Hoja1
Dataset S1. Full names and accession numbers of strains used to generate T6SS phylogenetic tree.
Strain	Accesion number
Acidovorax citrulli M6	NZ_CP029373
Acinetobacter baumannii AB307-0294	NZ_CP001172
Acinetobacter baumannii NCGM 237	NZ_AP013357
Aeromonas hydrophila subsp. hydrophila ATCC 7966	NC_008570
Agrobacterium fabrum 12D13	NZ_CP033035
Agrobacterium fabrum 1D132	NZ_CP033023
Agrobacterium fabrum BG5	NZ_CP043963
Agrobacterium tumefaciens 1D1108	NZ_CP032922
Agrobacterium tumefaciens 1D1460	NZ_CP032927
Agrobacterium tumefaciens 1D1609	NZ_CP026925
Agrobacterium tumefaciens A6	NZ_CP033028
Aliivibrio fischeri ES114	NC_006840
Burkholderia cenocepacia AU1054	NC_008060
Burkholderia cenocepacia H111	NZ_HG938370
Burkholderia cenocepacia J2315	NC_011000
Burkholderia cenocepacia K56-2	NZ_CP053300
Burkholderia cenocepacia VC12802	NZ_CP019670
Burkholderia cenocepacia VC7848	NZ_CP019668
Burkholderia thailandensis E264	NC_007650
Campylobacter jejuni 108	JX436460
Enterobacter cloacae MBRL1077	NZ_CP014280
Klebsiella pneumoniae 2018S06-082	NZ_CP044376
Pantoea ananatis FDAARGOS_680	NZ_CP054912
Pantoea ananatis NN08200	NZ_CP035034
Pectobacterium brasiliense 1692	NZ_CP047495
Pseudomonas aeruginosa PAO1	NC_002516
Pseudomonas chlororaphis PCL1606	NZ_CP011110
Pseudomonas chlororaphis subsp. Aurantiaca ARS 38	NZ_CP045221
Pseudomonas fluorescens F113	NC_016830
Pseudomonas protegens Pf-5	NC_004129
Pseudomonas putida KT2440	NC_002947
Pseudomonas syringae pv. tomato str. DC3000	NC_004578
Ralstonia solanacearum FJAT15244-F8	NZ_CP059377
Ralstonia solanacearum FJAT91-F1	NZ_CP056084
Ralstonia solanacearum FJAT91-F8	NZ_CP056086
Serratia marcescens RM66262	NZ_JWLO01000001
Serratia marcescens subsp. marcescens Db11	NZ_HG326223
Serratia sp. FS14	NZ_CP005927
Vibrio cholerae V52	NZ_AAKJ02000013
Yersinia pseudotuberculosis FDAARGOS_342	NZ_CP031780
Yersinia pseudotuberculosis YPIII	NZ_CP009792
