# Supplementary material for: Sporulation Activated via σW Protects Bacillus from a Tse1 Peptidoglycan Hydrolase Type VI Secretion System Effector
Source: Microbiol Spectr. 2023 Mar 14;11(2):e05045-22. doi: 10.1128/spectrum.05045-22 (PMC10100999; doi:10.1128/spectrum.05045-22)
Supplement: Supplemental file 2 — Data Set S2. Download spectrum.05045-22-s0003.xlsx, XLSX file, 0.02 MB [file spectrum.05045-22-s0003.xlsx]

## Sheet: 7TTWWJW001N-Alignment-Descripti
Dataset_S2. BLASTP analysis comparing Tse1 amino acid sequence against NCBI database.
Description	Scientific Name	Max Score	Total Score	Query Cover	E value	Per. ident	Accession
hypothetical protein [Pseudomonas chlororaphis]	Pseudomonas chlororaphis	573	573	1	0	100.00	=HYPERLINK("https://www.ncbi.nlm.nih.gov/protein/WP_227698248.1?report=genbank&log$=prottop&blast_rank=1&RID=7TTWWJW001N","WP_227698248.1")
hypothetical protein [Pseudomonas cichorii]	Pseudomonas cichorii	499	499	1	5e-177	84.31	=HYPERLINK("https://www.ncbi.nlm.nih.gov/protein/WP_236249214.1?report=genbank&log$=prottop&blast_rank=2&RID=7TTWWJW001N","WP_236249214.1")
hypothetical protein [Pseudomonas]	Pseudomonas	493	493	1	5e-175	83.94	=HYPERLINK("https://www.ncbi.nlm.nih.gov/protein/WP_186546096.1?report=genbank&log$=prottop&blast_rank=3&RID=7TTWWJW001N","WP_186546096.1")
hypothetical protein [Pseudomonas granadensis]	Pseudomonas granadensis	493	493	1	1e-174	83.94	=HYPERLINK("https://www.ncbi.nlm.nih.gov/protein/WP_239007534.1?report=genbank&log$=prottop&blast_rank=4&RID=7TTWWJW001N","WP_239007534.1")
hypothetical protein [Pseudomonas sp. GM25]	Pseudomonas sp. GM25	492	492	1	2e-174	84.31	=HYPERLINK("https://www.ncbi.nlm.nih.gov/protein/WP_007954375.1?report=genbank&log$=prottop&blast_rank=5&RID=7TTWWJW001N","WP_007954375.1")
hypothetical protein [Pseudomonas fluorescens]	Pseudomonas fluorescens	491	491	1	6e-174	83.94	=HYPERLINK("https://www.ncbi.nlm.nih.gov/protein/WP_123585885.1?report=genbank&log$=prottop&blast_rank=6&RID=7TTWWJW001N","WP_123585885.1")
hypothetical protein [Pseudomonas frederiksbergensis]	Pseudomonas frederiksbergensis	491	491	1	6e-174	83.58	=HYPERLINK("https://www.ncbi.nlm.nih.gov/protein/WP_245875016.1?report=genbank&log$=prottop&blast_rank=7&RID=7TTWWJW001N","WP_245875016.1")
hypothetical protein [Pseudomonas iranensis]	Pseudomonas iranensis	491	491	1	7e-174	83.58	=HYPERLINK("https://www.ncbi.nlm.nih.gov/protein/WP_225927653.1?report=genbank&log$=prottop&blast_rank=8&RID=7TTWWJW001N","WP_225927653.1")
hypothetical protein [Pseudomonas atagonensis]	Pseudomonas atagonensis	490	490	1	1e-173	83.58	=HYPERLINK("https://www.ncbi.nlm.nih.gov/protein/WP_166221901.1?report=genbank&log$=prottop&blast_rank=9&RID=7TTWWJW001N","WP_166221901.1")
hypothetical protein [Pseudomonas umsongensis]	Pseudomonas umsongensis	488	488	1	7e-173	83.21	=HYPERLINK("https://www.ncbi.nlm.nih.gov/protein/WP_231508957.1?report=genbank&log$=prottop&blast_rank=10&RID=7TTWWJW001N","WP_231508957.1")
hypothetical protein [Pseudomonas fluorescens]	Pseudomonas fluorescens	486	486	1	4e-172	82.12	=HYPERLINK("https://www.ncbi.nlm.nih.gov/protein/WP_223026525.1?report=genbank&log$=prottop&blast_rank=11&RID=7TTWWJW001N","WP_223026525.1")
hypothetical protein [Pseudomonas]	Pseudomonas	484	484	1	2e-171	81.75	=HYPERLINK("https://www.ncbi.nlm.nih.gov/protein/WP_095119780.1?report=genbank&log$=prottop&blast_rank=12&RID=7TTWWJW001N","WP_095119780.1")
hypothetical protein [Pseudomonas aeruginosa]	Pseudomonas aeruginosa	483	483	1	5e-171	80.29	=HYPERLINK("https://www.ncbi.nlm.nih.gov/protein/WP_033976329.1?report=genbank&log$=prottop&blast_rank=13&RID=7TTWWJW001N","WP_033976329.1")
hypothetical protein [Pseudomonas aeruginosa]	Pseudomonas aeruginosa	483	483	1	5e-171	80.29	=HYPERLINK("https://www.ncbi.nlm.nih.gov/protein/WP_134600209.1?report=genbank&log$=prottop&blast_rank=14&RID=7TTWWJW001N","WP_134600209.1")
hypothetical protein [Pseudomonas mandelii]	Pseudomonas mandelii	483	483	1	8e-171	82.48	=HYPERLINK("https://www.ncbi.nlm.nih.gov/protein/WP_033051467.1?report=genbank&log$=prottop&blast_rank=15&RID=7TTWWJW001N","WP_033051467.1")
hypothetical protein [Pseudomonas sp. N40(2020)]	Pseudomonas sp. N40(2020)	483	483	1	1e-170	81.02	=HYPERLINK("https://www.ncbi.nlm.nih.gov/protein/WP_187677140.1?report=genbank&log$=prottop&blast_rank=16&RID=7TTWWJW001N","WP_187677140.1")
hypothetical protein [Pseudomonas asplenii]	Pseudomonas asplenii	482	482	1	2e-170	81.39	=HYPERLINK("https://www.ncbi.nlm.nih.gov/protein/WP_102901485.1?report=genbank&log$=prottop&blast_rank=17&RID=7TTWWJW001N","WP_102901485.1")
hypothetical protein [unclassified Pseudomonas]	unclassified Pseudomonas	482	482	1	2e-170	81.39	=HYPERLINK("https://www.ncbi.nlm.nih.gov/protein/WP_242207858.1?report=genbank&log$=prottop&blast_rank=18&RID=7TTWWJW001N","WP_242207858.1")
TPA: hypothetical protein [Pseudomonas aeruginosa]	Pseudomonas aeruginosa	482	482	1	2e-170	79.93	=HYPERLINK("https://www.ncbi.nlm.nih.gov/protein/HBN8507181.1?report=genbank&log$=prottop&blast_rank=19&RID=7TTWWJW001N","HBN8507181.1")
hypothetical protein [Pseudomonas aeruginosa]	Pseudomonas aeruginosa	482	482	1	2e-170	79.93	=HYPERLINK("https://www.ncbi.nlm.nih.gov/protein/WP_121358467.1?report=genbank&log$=prottop&blast_rank=20&RID=7TTWWJW001N","WP_121358467.1")
hypothetical protein [Pseudomonas aeruginosa]	Pseudomonas aeruginosa	482	482	1	2e-170	79.93	=HYPERLINK("https://www.ncbi.nlm.nih.gov/protein/WP_110194105.1?report=genbank&log$=prottop&blast_rank=21&RID=7TTWWJW001N","WP_110194105.1")
hypothetical protein [Pseudomonas aeruginosa]	Pseudomonas aeruginosa	481	481	1	3e-170	79.93	=HYPERLINK("https://www.ncbi.nlm.nih.gov/protein/WP_181851244.1?report=genbank&log$=prottop&blast_rank=22&RID=7TTWWJW001N","WP_181851244.1")
hypothetical protein [Pseudomonas aeruginosa]	Pseudomonas aeruginosa	480	480	1	1e-169	79.93	=HYPERLINK("https://www.ncbi.nlm.nih.gov/protein/WP_208208337.1?report=genbank&log$=prottop&blast_rank=23&RID=7TTWWJW001N","WP_208208337.1")
hypothetical protein [Pseudomonas aeruginosa]	Pseudomonas aeruginosa	479	479	1	3e-169	80.00	=HYPERLINK("https://www.ncbi.nlm.nih.gov/protein/MBB1119858.1?report=genbank&log$=prottop&blast_rank=24&RID=7TTWWJW001N","MBB1119858.1")
hypothetical protein [Pseudomonas sp. MRSN12121]	Pseudomonas sp. MRSN12121	439	439	0.76	1e-154	100.00	=HYPERLINK("https://www.ncbi.nlm.nih.gov/protein/WP_044466197.1?report=genbank&log$=prottop&blast_rank=25&RID=7TTWWJW001N","WP_044466197.1")
hypothetical protein [Pseudomonas sp. MAHUQ-58]	Pseudomonas sp. MAHUQ-58	424	424	1	1e-147	72.26	=HYPERLINK("https://www.ncbi.nlm.nih.gov/protein/WP_229605239.1?report=genbank&log$=prottop&blast_rank=26&RID=7TTWWJW001N","WP_229605239.1")
hypothetical protein [Pseudomonas citronellolis]	Pseudomonas citronellolis	418	418	1	3e-145	69.71	=HYPERLINK("https://www.ncbi.nlm.nih.gov/protein/WP_245322943.1?report=genbank&log$=prottop&blast_rank=27&RID=7TTWWJW001N","WP_245322943.1")
hypothetical protein [Pseudomonas khazarica]	Pseudomonas khazarica	410	410	1	3e-142	69.34	=HYPERLINK("https://www.ncbi.nlm.nih.gov/protein/WP_244229924.1?report=genbank&log$=prottop&blast_rank=28&RID=7TTWWJW001N","WP_244229924.1")
hypothetical protein [Pseudomonas urumqiensis]	Pseudomonas urumqiensis	405	405	1	4e-140	68.98	=HYPERLINK("https://www.ncbi.nlm.nih.gov/protein/WP_245962114.1?report=genbank&log$=prottop&blast_rank=29&RID=7TTWWJW001N","WP_245962114.1")
hypothetical protein [Pseudomonas otitidis]	Pseudomonas otitidis	402	402	0.94	9e-139	69.62	=HYPERLINK("https://www.ncbi.nlm.nih.gov/protein/WP_240919447.1?report=genbank&log$=prottop&blast_rank=30&RID=7TTWWJW001N","WP_240919447.1")
hypothetical protein [Pseudomonas otitidis]	Pseudomonas otitidis	401	401	0.94	2e-138	69.62	=HYPERLINK("https://www.ncbi.nlm.nih.gov/protein/WP_240920408.1?report=genbank&log$=prottop&blast_rank=31&RID=7TTWWJW001N","WP_240920408.1")
hypothetical protein [Pseudomonas cichorii]	Pseudomonas cichorii	391	391	0.76	2e-135	87.08	=HYPERLINK("https://www.ncbi.nlm.nih.gov/protein/WP_221581088.1?report=genbank&log$=prottop&blast_rank=32&RID=7TTWWJW001N","WP_221581088.1")
hypothetical protein [Pseudomonas iranensis]	Pseudomonas iranensis	389	389	0.76	8e-135	87.08	=HYPERLINK("https://www.ncbi.nlm.nih.gov/protein/MBC3353641.1?report=genbank&log$=prottop&blast_rank=33&RID=7TTWWJW001N","MBC3353641.1")
hypothetical protein CNN82_00760 [Pseudomonas frederiksbergensis]	Pseudomonas frederiksbergensis	389	389	0.76	1e-134	87.56	=HYPERLINK("https://www.ncbi.nlm.nih.gov/protein/ATE75003.1?report=genbank&log$=prottop&blast_rank=34&RID=7TTWWJW001N","ATE75003.1")
hypothetical protein [Pseudomonas granadensis]	Pseudomonas granadensis	389	389	0.76	1e-134	87.08	=HYPERLINK("https://www.ncbi.nlm.nih.gov/protein/MBN6772128.1?report=genbank&log$=prottop&blast_rank=35&RID=7TTWWJW001N","MBN6772128.1")
hypothetical protein [Pseudomonas cichorii]	Pseudomonas cichorii	389	389	0.76	2e-134	86.60	=HYPERLINK("https://www.ncbi.nlm.nih.gov/protein/WP_221555887.1?report=genbank&log$=prottop&blast_rank=36&RID=7TTWWJW001N","WP_221555887.1")
hypothetical protein [Pseudomonas sp. 43NM1]	Pseudomonas sp. 43NM1	387	387	0.76	6e-134	86.60	=HYPERLINK("https://www.ncbi.nlm.nih.gov/protein/WP_101208413.1?report=genbank&log$=prottop&blast_rank=37&RID=7TTWWJW001N","WP_101208413.1")
hypothetical protein [Pseudomonas]	Pseudomonas	387	387	0.76	9e-134	87.08	=HYPERLINK("https://www.ncbi.nlm.nih.gov/protein/WP_028939169.1?report=genbank&log$=prottop&blast_rank=38&RID=7TTWWJW001N","WP_028939169.1")
hypothetical protein [Pseudomonas frederiksbergensis]	Pseudomonas frederiksbergensis	385	385	0.76	6e-133	85.65	=HYPERLINK("https://www.ncbi.nlm.nih.gov/protein/WP_123515829.1?report=genbank&log$=prottop&blast_rank=39&RID=7TTWWJW001N","WP_123515829.1")
hypothetical protein [Pseudomonas sp. JL972]	Pseudomonas sp. JL972	342	342	0.76	3e-116	73.68	=HYPERLINK("https://www.ncbi.nlm.nih.gov/protein/WP_155551410.1?report=genbank&log$=prottop&blast_rank=40&RID=7TTWWJW001N","WP_155551410.1")
hypothetical protein [Pseudomonas oleovorans]	Pseudomonas oleovorans	342	342	0.76	7e-116	75.12	=HYPERLINK("https://www.ncbi.nlm.nih.gov/protein/WP_134676688.1?report=genbank&log$=prottop&blast_rank=41&RID=7TTWWJW001N","WP_134676688.1")
hypothetical protein [Pseudomonas stutzeri]	Pseudomonas stutzeri	340	340	0.76	2e-115	73.21	=HYPERLINK("https://www.ncbi.nlm.nih.gov/protein/WP_213663910.1?report=genbank&log$=prottop&blast_rank=42&RID=7TTWWJW001N","WP_213663910.1")
hypothetical protein [Pseudomonas citronellolis]	Pseudomonas citronellolis	339	339	0.76	4e-115	74.16	=HYPERLINK("https://www.ncbi.nlm.nih.gov/protein/WP_074986250.1?report=genbank&log$=prottop&blast_rank=43&RID=7TTWWJW001N","WP_074986250.1")
hypothetical protein [Oleiphilus messinensis]	Oleiphilus messinensis	329	329	0.87	1e-110	61.41	=HYPERLINK("https://www.ncbi.nlm.nih.gov/protein/WP_198343333.1?report=genbank&log$=prottop&blast_rank=44&RID=7TTWWJW001N","WP_198343333.1")
PAAR domain-containing protein [Pseudomonas]	Pseudomonas	314	314	0.87	7e-103	58.92	=HYPERLINK("https://www.ncbi.nlm.nih.gov/protein/WP_233098221.1?report=genbank&log$=prottop&blast_rank=45&RID=7TTWWJW001N","WP_233098221.1")
hypothetical protein [Myxococcales bacterium]	Myxococcales bacterium	290	290	0.84	5e-95	59.74	=HYPERLINK("https://www.ncbi.nlm.nih.gov/protein/MCA9650276.1?report=genbank&log$=prottop&blast_rank=46&RID=7TTWWJW001N","MCA9650276.1")
hypothetical protein [Pseudomonas tolaasii]	Pseudomonas tolaasii	282	282	0.76	2e-92	62.20	=HYPERLINK("https://www.ncbi.nlm.nih.gov/protein/WP_177007249.1?report=genbank&log$=prottop&blast_rank=47&RID=7TTWWJW001N","WP_177007249.1")
hypothetical protein PCLA_14f0138 [Pseudomonas citronellolis]	Pseudomonas citronellolis	277	277	0.62	4e-91	74.71	=HYPERLINK("https://www.ncbi.nlm.nih.gov/protein/GBL59585.1?report=genbank&log$=prottop&blast_rank=48&RID=7TTWWJW001N","GBL59585.1")
hypothetical protein EOO07_15780 [Chitinophagaceae bacterium]	Chitinophagaceae bacterium	275	275	0.76	7e-90	59.81	=HYPERLINK("https://www.ncbi.nlm.nih.gov/protein/RYG15280.1?report=genbank&log$=prottop&blast_rank=49&RID=7TTWWJW001N","RYG15280.1")
hypothetical protein [Pseudomonas]	Pseudomonas	270	270	0.76	1e-87	59.81	=HYPERLINK("https://www.ncbi.nlm.nih.gov/protein/WP_105229123.1?report=genbank&log$=prottop&blast_rank=50&RID=7TTWWJW001N","WP_105229123.1")
hypothetical protein [Myxococcales bacterium]	Myxococcales bacterium	264	264	0.76	3e-85	59.81	=HYPERLINK("https://www.ncbi.nlm.nih.gov/protein/MCB9715136.1?report=genbank&log$=prottop&blast_rank=51&RID=7TTWWJW001N","MCB9715136.1")
hypothetical protein [Prosthecobacter fusiformis]	Prosthecobacter fusiformis	243	243	0.83	8e-76	50.21	=HYPERLINK("https://www.ncbi.nlm.nih.gov/protein/WP_208300459.1?report=genbank&log$=prottop&blast_rank=52&RID=7TTWWJW001N","WP_208300459.1")
hypothetical protein [Aggregatibacter actinomycetemcomitans]	Aggregatibacter actinomycetemcomitans	239	239	0.95	8e-75	44.44	=HYPERLINK("https://www.ncbi.nlm.nih.gov/protein/WP_205772947.1?report=genbank&log$=prottop&blast_rank=53&RID=7TTWWJW001N","WP_205772947.1")
hypothetical protein [Aggregatibacter actinomycetemcomitans]	Aggregatibacter actinomycetemcomitans	238	238	0.95	2e-74	44.06	=HYPERLINK("https://www.ncbi.nlm.nih.gov/protein/WP_205768867.1?report=genbank&log$=prottop&blast_rank=54&RID=7TTWWJW001N","WP_205768867.1")
hypothetical protein EI77_04691 [Prosthecobacter fusiformis]	Prosthecobacter fusiformis	243	243	0.83	7e-74	50.21	=HYPERLINK("https://www.ncbi.nlm.nih.gov/protein/TDU62468.1?report=genbank&log$=prottop&blast_rank=55&RID=7TTWWJW001N","TDU62468.1")
hypothetical protein [Paludibacteraceae bacterium]	Paludibacteraceae bacterium	231	231	0.95	9e-72	44.27	=HYPERLINK("https://www.ncbi.nlm.nih.gov/protein/MBP6437334.1?report=genbank&log$=prottop&blast_rank=56&RID=7TTWWJW001N","MBP6437334.1")
hypothetical protein [Acinetobacter baumannii]	Acinetobacter baumannii	231	231	0.96	1e-71	46.24	=HYPERLINK("https://www.ncbi.nlm.nih.gov/protein/WP_228259406.1?report=genbank&log$=prottop&blast_rank=57&RID=7TTWWJW001N","WP_228259406.1")
hypothetical protein [Acinetobacter baumannii]	Acinetobacter baumannii	231	231	0.96	1e-71	46.24	=HYPERLINK("https://www.ncbi.nlm.nih.gov/protein/WP_050675455.1?report=genbank&log$=prottop&blast_rank=58&RID=7TTWWJW001N","WP_050675455.1")
hypothetical protein AWW72_10860 [Acinetobacter sp. NRRL B-65365]	Acinetobacter sp. NRRL B-65365	230	230	0.96	3e-71	45.86	=HYPERLINK("https://www.ncbi.nlm.nih.gov/protein/KYQ84066.1?report=genbank&log$=prottop&blast_rank=59&RID=7TTWWJW001N","KYQ84066.1")
hypothetical protein [Paracoccus sulfuroxidans]	Paracoccus sulfuroxidans	209	209	0.84	5e-63	46.61	=HYPERLINK("https://www.ncbi.nlm.nih.gov/protein/WP_145400110.1?report=genbank&log$=prottop&blast_rank=60&RID=7TTWWJW001N","WP_145400110.1")
hypothetical protein EA770_07350 [Acinetobacter baumannii]	Acinetobacter baumannii	204	204	0.71	5e-62	53.85	=HYPERLINK("https://www.ncbi.nlm.nih.gov/protein/RSN83533.1?report=genbank&log$=prottop&blast_rank=61&RID=7TTWWJW001N","RSN83533.1")
hypothetical protein [Acinetobacter sp. NRRL B-65365]	Acinetobacter sp. NRRL B-65365	204	204	0.71	8e-62	53.33	=HYPERLINK("https://www.ncbi.nlm.nih.gov/protein/WP_155858551.1?report=genbank&log$=prottop&blast_rank=62&RID=7TTWWJW001N","WP_155858551.1")
hypothetical protein IQ24_03971 [Paracoccus sulfuroxidans]	Paracoccus sulfuroxidans	204	204	0.83	1e-61	46.35	=HYPERLINK("https://www.ncbi.nlm.nih.gov/protein/TWI27858.1?report=genbank&log$=prottop&blast_rank=63&RID=7TTWWJW001N","TWI27858.1")
hypothetical protein [Pseudomonas chlororaphis]	Pseudomonas chlororaphis	120	189	0.36	2e-30	88.71	=HYPERLINK("https://www.ncbi.nlm.nih.gov/protein/WP_230013976.1?report=genbank&log$=prottop&blast_rank=64&RID=7TTWWJW001N","WP_230013976.1")
hypothetical protein [Litoreibacter janthinus]	Litoreibacter janthinus	117	117	0.56	2e-28	39.31	=HYPERLINK("https://www.ncbi.nlm.nih.gov/protein/WP_090213433.1?report=genbank&log$=prottop&blast_rank=65&RID=7TTWWJW001N","WP_090213433.1")
hypothetical protein SAMN04488002_1073 [Litoreibacter janthinus]	Litoreibacter janthinus	109	109	0.42	7e-26	42.74	=HYPERLINK("https://www.ncbi.nlm.nih.gov/protein/SFR38615.1?report=genbank&log$=prottop&blast_rank=66&RID=7TTWWJW001N","SFR38615.1")
hypothetical protein [Pseudomonas viridiflava]	Pseudomonas viridiflava	98.6	98.6	0.3	1e-21	63.10	=HYPERLINK("https://www.ncbi.nlm.nih.gov/protein/WP_217384975.1?report=genbank&log$=prottop&blast_rank=67&RID=7TTWWJW001N","WP_217384975.1")
hypothetical protein [Pseudomonas sp. CDFA 553]	Pseudomonas sp. CDFA 553	98.2	98.2	0.31	1e-21	59.77	=HYPERLINK("https://www.ncbi.nlm.nih.gov/protein/MCD5989321.1?report=genbank&log$=prottop&blast_rank=68&RID=7TTWWJW001N","MCD5989321.1")
hypothetical protein SAMN04488002_1074 [Litoreibacter janthinus]	Litoreibacter janthinus	73.6	73.6	0.32	6e-12	38.20	=HYPERLINK("https://www.ncbi.nlm.nih.gov/protein/SFR38622.1?report=genbank&log$=prottop&blast_rank=69&RID=7TTWWJW001N","SFR38622.1")
hypothetical protein D0N87_26380 [Pseudomonas sp. ATCC 13867]	Pseudomonas sp. ATCC 13867	44.3	44.3	0.09	0.029	70.37	=HYPERLINK("https://www.ncbi.nlm.nih.gov/protein/RFQ16951.1?report=genbank&log$=prottop&blast_rank=70&RID=7TTWWJW001N","RFQ16951.1")
