# Supplementary material for: Sporulation Activated via σW Protects Bacillus from a Tse1 Peptidoglycan Hydrolase Type VI Secretion System Effector
Source: Microbiol Spectr. 2023 Mar 14;11(2):e05045-22. doi: 10.1128/spectrum.05045-22 (PMC10100999; doi:10.1128/spectrum.05045-22)
Supplement: Supplemental file 3 — Data Set S3. Download spectrum.05045-22-s0004.xlsx, XLSX file, 0.04 MB [file spectrum.05045-22-s0004.xlsx]

## Sheet: pos005
Dataset_S3. Upregulated genes after treatment with Tse1.
Row.names	logFC_DESeq2	pvalue_DESeq2	Protein names	Gene names	Organism	Length	Gene ontology (biological process)	Gene ontology (cellular component)	Gene ontology (GO)	Gene ontology (molecular function)	Cross-reference (KEGG)
BSU35080	7.77397	1.06242e-12	HTH-type transcriptional regulator PchR (Pulcherriminic acid biosynthetis regulator)	pchR yvmB yzhA BSU35080	Bacillus subtilis (strain 168)	169	negative regulation of transcription, DNA-templated [GO:0045892]; positive regulation of transcription, DNA-templated [GO:0045893]		DNA binding [GO:0003677]; DNA-binding transcription factor activity [GO:0003700]; negative regulation of transcription, DNA-templated [GO:0045892]; positive regulation of transcription, DNA-templated [GO:0045893]	DNA binding [GO:0003677]; DNA-binding transcription factor activity [GO:0003700]	bsu:BSU35080;
BSU35090	7.33556	1.7349e-11	Uncharacterized MFS-type transporter YvmA	yvmA BSU35090	Bacillus subtilis (strain 168)	403	xenobiotic detoxification by transmembrane export across the plasma membrane [GO:1990961]	integral component of membrane [GO:0016021]; plasma membrane [GO:0005886]	integral component of membrane [GO:0016021]; plasma membrane [GO:0005886]; xenobiotic transmembrane transporter activity [GO:0042910]; xenobiotic detoxification by transmembrane export across the plasma membrane [GO:1990961]	xenobiotic transmembrane transporter activity [GO:0042910]	bsu:BSU35090;
BSU35070	6.70469	2.04938e-12	Cyclo(L-leucyl-L-leucyl) synthase (EC 2.3.2.22) (Cyclodileucine synthase) (Cyclodipeptide synthase) (CDPS)	yvmC BSU35070	Bacillus subtilis (strain 168)	248	pigment biosynthetic process [GO:0046148]		transferase activity, transferring amino-acyl groups [GO:0016755]; pigment biosynthetic process [GO:0046148]	transferase activity, transferring amino-acyl groups [GO:0016755]	bsu:BSU35070;
BSU10500	6.38677	2.08511e-06	Uncharacterized aromatic compound monooxygenase YhjG (EC 1.14.13.-)	yhjG BSU10500	Bacillus subtilis (strain 168)	499	aromatic compound catabolic process [GO:0019439]		FAD binding [GO:0071949]; monooxygenase activity [GO:0004497]; aromatic compound catabolic process [GO:0019439]	FAD binding [GO:0071949]; monooxygenase activity [GO:0004497]	bsu:BSU10500;
BSU10510	4.42543	0.000154191	Uncharacterized HTH-type transcriptional regulator YhjH	yhjH BSU10510	Bacillus subtilis (strain 168)	175		cytoplasm [GO:0005737]	cytoplasm [GO:0005737]; DNA binding [GO:0003677]; DNA-binding transcription factor activity [GO:0003700]	DNA binding [GO:0003677]; DNA-binding transcription factor activity [GO:0003700]	bsu:BSU10510;
BSU35060	4.02493	2.02834e-05	Pulcherriminic acid synthase (EC 1.14.15.13) (CYP134A1) (Cyclo-L-leucyl-L-leucyl dipeptide oxidase) (Cytochrome P450 CypX)	cypX cyp134 cypB BSU35060	Bacillus subtilis (strain 168)	405	cholesterol catabolic process [GO:0006707]; pigment biosynthetic process [GO:0046148]		cholest-4-en-3-one 26-monooxygenase activity [GO:0036199]; heme binding [GO:0020037]; iron ion binding [GO:0005506]; oxidoreductase activity, acting on paired donors, with incorporation or reduction of molecular oxygen, reduced iron-sulfur protein as one donor, and incorporation of one atom of oxygen [GO:0016713]; steroid hydroxylase activity [GO:0008395]; cholesterol catabolic process [GO:000670…	cholest-4-en-3-one 26-monooxygenase activity [GO:0036199]; heme binding [GO:0020037]; iron ion binding [GO:0005506]; oxidoreductase activity, acting on paired donors, with incorporation or reduction of molecular oxygen, reduced iron-sulfur protein as one donor, and incorporation of one atom of oxygen [GO:0016713]; steroid hydroxylase activity [GO:0008395]	bsu:BSU35060;
BSU30010	3.58913	0.000201899	Uncharacterized ABC transporter ATP-binding protein YthP (EC 7.-.-.-)	ythP BSU30010	Bacillus subtilis (strain 168)	236			ATP binding [GO:0005524]; ATPase-coupled transmembrane transporter activity [GO:0042626]	ATPase-coupled transmembrane transporter activity [GO:0042626]; ATP binding [GO:0005524]	bsu:BSU30010;
BSU21000	3.45159	0.000437465	SPbeta prophage-derived uncharacterized protein YonT	yonT BSU21000	Bacillus subtilis (strain 168)	58		integral component of membrane [GO:0016021]; plasma membrane [GO:0005886]	integral component of membrane [GO:0016021]; plasma membrane [GO:0005886]		bsu:BSU21000;
BSU30000	3.1321	0.00127586	Putative transporter YthQ	ythQ BSU30000	Bacillus subtilis (strain 168)	385		integral component of membrane [GO:0016021]; plasma membrane [GO:0005886]	integral component of membrane [GO:0016021]; plasma membrane [GO:0005886]		bsu:BSU30000;
BSU31010	3.10067	0.00174682	Uncharacterized protein YuaG	yuaG yuaH BSU31010	Bacillus subtilis (strain 168)	509	protein localization to plasma membrane [GO:0072659]	integral component of membrane [GO:0016021]; plasma membrane [GO:0005886]	integral component of membrane [GO:0016021]; plasma membrane [GO:0005886]; protein localization to plasma membrane [GO:0072659]		bsu:BSU31010;
BSU31000	3.00447	0.00240771	Uncharacterized N-acetyltransferase YuaI (EC 2.3.1.-)	yuaI BSU31000	Bacillus subtilis (strain 168)	173			N-acetyltransferase activity [GO:0008080]; transferase activity, transferring acyl groups other than amino-acyl groups [GO:0016747]	N-acetyltransferase activity [GO:0008080]; transferase activity, transferring acyl groups other than amino-acyl groups [GO:0016747]	bsu:BSU31000;
BSU02910	2.99608	0.00178776	Uncharacterized protein YceE	yceE BSU02910	Bacillus subtilis (strain 168)	192					bsu:BSU02910;
BSU27160	2.99143	0.000806774	Bifunctional cytochrome P450/NADPH--P450 reductase 2 (CYP102A3) (Fatty acid hydroxylase CypB) (Flavocytochrome P450 102A3) [Includes: Cytochrome P450 102A3 (EC 1.14.14.1); NADPH--cytochrome P450 reductase (EC 1.6.2.4)]	cypB cyp102A3 yrhJ BSU27160	Bacillus subtilis (strain 168)	1054	fatty acid oxidation [GO:0019395]	cytosol [GO:0005829]	cytosol [GO:0005829]; aromatase activity [GO:0070330]; fatty acid binding [GO:0005504]; flavin adenine dinucleotide binding [GO:0050660]; FMN binding [GO:0010181]; heme binding [GO:0020037]; iron ion binding [GO:0005506]; NADPH-hemoprotein reductase activity [GO:0003958]; oxidoreductase activity [GO:0016491]; oxidoreductase activity, acting on paired donors, with incorporation or reduction of mol…	aromatase activity [GO:0070330]; fatty acid binding [GO:0005504]; flavin adenine dinucleotide binding [GO:0050660]; FMN binding [GO:0010181]; heme binding [GO:0020037]; iron ion binding [GO:0005506]; NADPH-hemoprotein reductase activity [GO:0003958]; oxidoreductase activity [GO:0016491]; oxidoreductase activity, acting on paired donors, with incorporation or reduction of molecular oxygen, NAD(P)H…	bsu:BSU27160;
BSU20999	2.93972	0.00194834	Uncharacterized membrane protein YoyJ	yoyJ BSU20999	Bacillus subtilis (strain 168)	83		integral component of membrane [GO:0016021]; plasma membrane [GO:0005886]	integral component of membrane [GO:0016021]; plasma membrane [GO:0005886]		bsu:BSU20999;
BSU31020	2.9163	0.00282769	Uncharacterized membrane protein YuaF	yuaF BSU31020	Bacillus subtilis (strain 168)	174		integral component of membrane [GO:0016021]; plasma membrane [GO:0005886]	integral component of membrane [GO:0016021]; plasma membrane [GO:0005886]		bsu:BSU31020;
BSU02920	2.83751	0.00255698	Uncharacterized membrane protein YceF	yceF BSU02920	Bacillus subtilis (strain 168)	257		integral component of membrane [GO:0016021]; plasma membrane [GO:0005886]	integral component of membrane [GO:0016021]; plasma membrane [GO:0005886]		bsu:BSU02920;
BSU02310	2.83534	0.00131636	Putative hydrolase YbfO (EC 3.-.-.-)	ybfO BSU02310	Bacillus subtilis (strain 168)	446	response to antibiotic [GO:0046677]		hydrolase activity [GO:0016787]; response to antibiotic [GO:0046677]	hydrolase activity [GO:0016787]	bsu:BSU02310;
BSU02900	2.77971	0.00332391	General stress protein 16U (GSP16U)	yceD BSU02900	Bacillus subtilis (strain 168)	193					bsu:BSU02900;
BSU25370	2.75488	0.00241398	Uncharacterized protein YqfB	yqfB BSU25370	Bacillus subtilis (strain 168)	139		integral component of membrane [GO:0016021]; plasma membrane [GO:0005886]	integral component of membrane [GO:0016021]; plasma membrane [GO:0005886]		bsu:BSU25370;
BSU12420	2.69588	0.00687618	Uncharacterized ATPase YjoB (EC 3.-.-.-)	yjoB BSU12420	Bacillus subtilis (strain 168)	423		cytoplasm [GO:0005737]	cytoplasm [GO:0005737]; ATP binding [GO:0005524]; ATPase activity [GO:0016887]	ATPase activity [GO:0016887]; ATP binding [GO:0005524]	bsu:BSU12420;
BSU03050	2.68513	0.0149243	L-lactate dehydrogenase (L-LDH) (EC 1.1.1.27)	ldh lctE BSU03050	Bacillus subtilis (strain 168)	320	glycolytic process [GO:0006096]	cytoplasm [GO:0005737]	cytoplasm [GO:0005737]; L-lactate dehydrogenase activity [GO:0004459]; glycolytic process [GO:0006096]	L-lactate dehydrogenase activity [GO:0004459]	bsu:BSU03050;
BSU27170	2.65677	0.000667464	HTH-type transcriptional repressor FatR (Fatty acid displaced transcriptional repressor)	fatR bscR yrhI BSU27170	Bacillus subtilis (strain 168)	194	regulation of transcription, DNA-templated [GO:0006355]		DNA-binding transcription factor activity [GO:0003700]; transcription regulatory region sequence-specific DNA binding [GO:0000976]; regulation of transcription, DNA-templated [GO:0006355]	DNA-binding transcription factor activity [GO:0003700]; transcription regulatory region sequence-specific DNA binding [GO:0000976]	bsu:BSU27170;
BSU25390	2.65131	0.00623984	Uncharacterized protein YqeZ	yqeZ BSU25390	Bacillus subtilis (strain 168)	437		integral component of membrane [GO:0016021]; plasma membrane [GO:0005886]	integral component of membrane [GO:0016021]; plasma membrane [GO:0005886]		bsu:BSU25390;
BSU18980	2.63415	0.00143889	Uncharacterized protein YobJ	yobJ BSU18980	Bacillus subtilis (strain 168)	280		integral component of membrane [GO:0016021]; plasma membrane [GO:0005886]	integral component of membrane [GO:0016021]; plasma membrane [GO:0005886]		bsu:BSU18980;
BSU25380	2.61894	0.00428711	UPF0365 protein YqfA	yqfA BSU25380	Bacillus subtilis (strain 168)	331		integral component of membrane [GO:0016021]; plasma membrane [GO:0005886]	integral component of membrane [GO:0016021]; plasma membrane [GO:0005886]		bsu:BSU25380;
BSU04860	2.59579	0.000832739	Ftsk domain-containing protein YdcQ	ydcQ BSU04860	Bacillus subtilis (strain 168)	480		integral component of membrane [GO:0016021]; plasma membrane [GO:0005886]	integral component of membrane [GO:0016021]; plasma membrane [GO:0005886]; ATP binding [GO:0005524]; DNA binding [GO:0003677]	ATP binding [GO:0005524]; DNA binding [GO:0003677]	bsu:BSU04860;
BSU02890	2.58474	0.00465121	Stress response protein SCP2	yceC BSU02890	Bacillus subtilis (strain 168)	199		cytoplasm [GO:0005737]	cytoplasm [GO:0005737]		bsu:BSU02890;
BSU36100	2.56105	0.00319335	Glutathione hydrolase-like YwrD proenzyme (EC 2.3.2.2) (Putative gamma-glutamyltransferase YwrD) (EC 3.4.19.13) [Cleaved into: Glutathione hydrolase-like YwrD large chain; Glutathione hydrolase-like YwrD small chain]	ywrD BSU36100	Bacillus subtilis (strain 168)	525	glutathione catabolic process [GO:0006751]		glutathione hydrolase activity [GO:0036374]; hypoglycin A gamma-glutamyl transpeptidase activity [GO:0102953]; leukotriene C4 gamma-glutamyl transferase activity [GO:0103068]; glutathione catabolic process [GO:0006751]	glutathione hydrolase activity [GO:0036374]; hypoglycin A gamma-glutamyl transpeptidase activity [GO:0102953]; leukotriene C4 gamma-glutamyl transferase activity [GO:0103068]	bsu:BSU36100;
BSU08760	2.5122	0.00626451	Sporulation-control protein spo0M (Stage 0 sporulation protein M)	spo0M ygaI BSU08760	Bacillus subtilis (strain 168)	258	sporulation resulting in formation of a cellular spore [GO:0030435]		sporulation resulting in formation of a cellular spore [GO:0030435]		bsu:BSU08760;
BSU34430	2.46103	0.00869758	Broad specificity amino-acid racemase RacX (EC 5.1.1.10)	racX BSU34430	Bacillus subtilis (strain 168)	227	nitrogen compound metabolic process [GO:0006807]; sporulation resulting in formation of a cellular spore [GO:0030435]		alanine racemase activity [GO:0008784]; arginine racemase activity [GO:0047679]; diaminopimelate epimerase activity [GO:0008837]; lysine racemase activity [GO:0018113]; methionine racemase activity [GO:0018111]; ornithine racemase activity [GO:0050157]; serine racemase activity [GO:0030378]; nitrogen compound metabolic process [GO:0006807]; sporulation resulting in formation of a cellular spore […	alanine racemase activity [GO:0008784]; arginine racemase activity [GO:0047679]; diaminopimelate epimerase activity [GO:0008837]; lysine racemase activity [GO:0018113]; methionine racemase activity [GO:0018111]; ornithine racemase activity [GO:0050157]; serine racemase activity [GO:0030378]	bsu:BSU34430;
BSU02930	2.43148	0.00787584	Uncharacterized protein YceG	yceG BSU02930	Bacillus subtilis (strain 168)	537					bsu:BSU02930;
BSU38800	2.40799	0.00526599	Putative polysaccharide deacetylase YxkH (EC 3.-.-.-)	yxkH BSU38800	Bacillus subtilis (strain 168)	279	carbohydrate metabolic process [GO:0005975]	plasma membrane [GO:0005886]	plasma membrane [GO:0005886]; hydrolase activity, acting on carbon-nitrogen (but not peptide) bonds [GO:0016810]; carbohydrate metabolic process [GO:0005975]	hydrolase activity, acting on carbon-nitrogen (but not peptide) bonds [GO:0016810]	bsu:BSU38800;
BSU02940	2.38689	0.00841638	Uncharacterized protein YceH	yceH BSU02940	Bacillus subtilis (strain 168)	363					bsu:BSU02940;
BSU19290	2.36295	0.00617615	Uncharacterized protein YozO	yozO BSU19290	Bacillus subtilis (strain 168)	114					bsu:BSU19290;
BSU22070	2.36197	0.00935488	Xanthine phosphoribosyltransferase (XPRTase) (EC 2.4.2.22)	xpt BSU22070	Bacillus subtilis (strain 168)	194	purine ribonucleoside salvage [GO:0006166]; xanthine metabolic process [GO:0046110]; XMP salvage [GO:0032265]	cytoplasm [GO:0005737]	cytoplasm [GO:0005737]; xanthine phosphoribosyltransferase activity [GO:0000310]; purine ribonucleoside salvage [GO:0006166]; xanthine metabolic process [GO:0046110]; XMP salvage [GO:0032265]	xanthine phosphoribosyltransferase activity [GO:0000310]	bsu:BSU22070;
BSU34440	2.36145	0.00958479	Penicillin-binding protein 4* (PBP 4*) (PBP 4A) (Penicillin-binding protein E)	pbpE BSU34440	Bacillus subtilis (strain 168)	451	cell wall organization [GO:0071555]; peptidoglycan biosynthetic process [GO:0009252]; regulation of cell shape [GO:0008360]; sporulation resulting in formation of a cellular spore [GO:0030435]	membrane [GO:0016020]	membrane [GO:0016020]; hydrolase activity [GO:0016787]; cell wall organization [GO:0071555]; peptidoglycan biosynthetic process [GO:0009252]; regulation of cell shape [GO:0008360]; sporulation resulting in formation of a cellular spore [GO:0030435]	hydrolase activity [GO:0016787]	bsu:BSU34440;
BSU12069	2.355	0.00835746	Uncharacterized protein YjzH	yjzH BSU12069	Bacillus subtilis (strain 168)	64					bsu:BSU12069;
BSU06180	2.33087	0.00971766	Phage shock protein A homolog	ydjF BSU06180	Bacillus subtilis (strain 168)	227					bsu:BSU06180;
BSU17840	2.27501	0.011661	Metallothiol transferase FosB (EC 2.5.1.-) (Fosfomycin resistance protein)	fosB yndN BSU17840	Bacillus subtilis (strain 168)	144	response to antibiotic [GO:0046677]	cytoplasm [GO:0005737]	cytoplasm [GO:0005737]; magnesium ion binding [GO:0000287]; transferase activity, transferring alkyl or aryl (other than methyl) groups [GO:0016765]; response to antibiotic [GO:0046677]	magnesium ion binding [GO:0000287]; transferase activity, transferring alkyl or aryl (other than methyl) groups [GO:0016765]	bsu:BSU17840;
BSU38790	2.2592	0.00914877	Uncharacterized protein YxzE	yxzE BSU38790	Bacillus subtilis (strain 168)	66					bsu:BSU38790;
BSU20990	2.23148	0.0129722	SPbeta prophage-derived uncharacterized protein YonU	yonU BSU20990	Bacillus subtilis (strain 168)	62					bsu:BSU20990;
BSU38760	2.21096	0.000670868	Cytochrome bd ubiquinol oxidase subunit 1 (EC 1.10.3.-) (Cytochrome d ubiquinol oxidase subunit I)	cydA yxkK BSU38760	Bacillus subtilis (strain 168)	468	aerobic electron transport chain [GO:0019646]	cytochrome complex [GO:0070069]; integral component of membrane [GO:0016021]; plasma membrane [GO:0005886]	cytochrome complex [GO:0070069]; integral component of membrane [GO:0016021]; plasma membrane [GO:0005886]; cytochrome bo3 ubiquinol oxidase activity [GO:0009486]; electron transfer activity [GO:0009055]; heme binding [GO:0020037]; metal ion binding [GO:0046872]; oxidoreductase activity, acting on diphenols and related substances as donors, oxygen as acceptor [GO:0016682]; aerobic electron transp…	cytochrome bo3 ubiquinol oxidase activity [GO:0009486]; electron transfer activity [GO:0009055]; heme binding [GO:0020037]; metal ion binding [GO:0046872]; oxidoreductase activity, acting on diphenols and related substances as donors, oxygen as acceptor [GO:0016682]	bsu:BSU38760;
BSU18440	2.20056	0.0035738	Glutamate synthase [NADPH] small chain (EC 1.4.1.13) (NADPH-GOGAT)	gltB BSU18440	Bacillus subtilis (strain 168)	493	L-glutamate biosynthetic process [GO:0097054]		glutamate synthase (NADPH) activity [GO:0004355]; iron-sulfur cluster binding [GO:0051536]; L-glutamate biosynthetic process [GO:0097054]	glutamate synthase (NADPH) activity [GO:0004355]; iron-sulfur cluster binding [GO:0051536]	bsu:BSU18440;
BSU18590	2.17952	0.0165962	UPF0715 membrane protein YoaG	yoaG BSU18590	Bacillus subtilis (strain 168)	134		integral component of membrane [GO:0016021]; plasma membrane [GO:0005886]	integral component of membrane [GO:0016021]; plasma membrane [GO:0005886]		bsu:BSU18590;
BSU04590	2.13952	0.0133087	UPF0699 transmembrane protein YdbS	ydbS BSU04590	Bacillus subtilis (strain 168)	159		integral component of membrane [GO:0016021]; plasma membrane [GO:0005886]	integral component of membrane [GO:0016021]; plasma membrane [GO:0005886]		bsu:BSU04590;
BSU22060	2.13108	0.00784628	Xanthine permease	pbuX ypaQ BSU22060	Bacillus subtilis (strain 168)	438	xanthine transport [GO:0042906]	integral component of plasma membrane [GO:0005887]	integral component of plasma membrane [GO:0005887]; xanthine transmembrane transporter activity [GO:0042907]; xanthine transport [GO:0042906]	xanthine transmembrane transporter activity [GO:0042907]	bsu:BSU22060;
BSU35110	2.115	0.0151224	Uncharacterized membrane protein YvlC	yvlC BSU35110	Bacillus subtilis (strain 168)	65		integral component of membrane [GO:0016021]; plasma membrane [GO:0005886]	integral component of membrane [GO:0016021]; plasma membrane [GO:0005886]		bsu:BSU35110;
BSU27150	1.97245	0.00391355	Uncharacterized protein YrhK	yrhK BSU27150	Bacillus subtilis (strain 168)	96		integral component of membrane [GO:0016021]; plasma membrane [GO:0005886]	integral component of membrane [GO:0016021]; plasma membrane [GO:0005886]		bsu:BSU27150;
BSU35130	1.93305	0.0241218	Uncharacterized protein YvlA	yvlA BSU35130	Bacillus subtilis (strain 168)	108		integral component of membrane [GO:0016021]; plasma membrane [GO:0005886]	integral component of membrane [GO:0016021]; plasma membrane [GO:0005886]		bsu:BSU35130;
BSU36090	1.92032	0.0341477	Uncharacterized protein YwrE	ywrE BSU36090	Bacillus subtilis (strain 168)	111		integral component of membrane [GO:0016021]; plasma membrane [GO:0005886]	integral component of membrane [GO:0016021]; plasma membrane [GO:0005886]		bsu:BSU36090;
BSU01640	1.88271	0.00299161	HTH-type transcriptional activator Btr (Bacillibactin transport regulator)	btr ybbB yzbC BSU01640	Bacillus subtilis (strain 168)	529		cytoplasm [GO:0005737]	cytoplasm [GO:0005737]; DNA-binding transcription factor activity [GO:0003700]; sequence-specific DNA binding [GO:0043565]	DNA-binding transcription factor activity [GO:0003700]; sequence-specific DNA binding [GO:0043565]	bsu:BSU01640;
BSU13700	1.87106	0.0354739	ATP-dependent Clp protease ATP-binding subunit ClpE (ATPase ClpE) (Heat shock protein HSP1)	clpE BSU13700	Bacillus subtilis (strain 168)	699			ATP binding [GO:0005524]; ATPase activity [GO:0016887]; metal ion binding [GO:0046872]	ATPase activity [GO:0016887]; ATP binding [GO:0005524]; metal ion binding [GO:0046872]	bsu:BSU13700;
BSU12890	1.84597	0.0290996	Uncharacterized glycosyltransferase YkcC (EC 2.4.-.-)	ykcC BSU12890	Bacillus subtilis (strain 168)	323		integral component of membrane [GO:0016021]; plasma membrane [GO:0005886]	integral component of membrane [GO:0016021]; plasma membrane [GO:0005886]; transferase activity, transferring glycosyl groups [GO:0016757]	transferase activity, transferring glycosyl groups [GO:0016757]	bsu:BSU12890;
BSU28830	1.83888	0.0315068	Sigma-w pathway protein YsdB	ysdB BSU28830	Bacillus subtilis (strain 168)	130		integral component of membrane [GO:0016021]	integral component of membrane [GO:0016021]		bsu:BSU28830;
BSU38670	1.83605	0.0150151	Negative regulatory protein YxlE	yxlE BSU38670	Bacillus subtilis (strain 168)	62		integral component of membrane [GO:0016021]; plasma membrane [GO:0005886]	integral component of membrane [GO:0016021]; plasma membrane [GO:0005886]		bsu:BSU38670;
BSU35120	1.81728	0.0374889	Uncharacterized protein YvlB	yvlB BSU35120	Bacillus subtilis (strain 168)	365		plasma membrane [GO:0005886]	plasma membrane [GO:0005886]		bsu:BSU35120;
BSU38680	1.8166	0.0153115	Negative regulatory protein YxlD	yxlD BSU38680	Bacillus subtilis (strain 168)	68		integral component of membrane [GO:0016021]; plasma membrane [GO:0005886]	integral component of membrane [GO:0016021]; plasma membrane [GO:0005886]		bsu:BSU38680;
BSU35100	1.80891	0.0358918	Uncharacterized membrane protein YvlD	yvlD BSU35100	Bacillus subtilis (strain 168)	119		integral component of membrane [GO:0016021]; plasma membrane [GO:0005886]	integral component of membrane [GO:0016021]; plasma membrane [GO:0005886]		bsu:BSU35100;
BSU38700	1.80568	0.0143984	RNA polymerase sigma factor SigY	sigY yxlB BSU38700	Bacillus subtilis (strain 168)	178	DNA-templated transcription, initiation [GO:0006352]		DNA binding [GO:0003677]; sigma factor activity [GO:0016987]; DNA-templated transcription, initiation [GO:0006352]	DNA binding [GO:0003677]; sigma factor activity [GO:0016987]	bsu:BSU38700;
BSU24200	1.80082	0.0272646	Uncharacterized lipoprotein YqiH (PSPB9')	yqiH yzpA BSU24200	Bacillus subtilis (strain 168)	97		plasma membrane [GO:0005886]	plasma membrane [GO:0005886]		bsu:BSU24200;
BSU06190	1.79931	0.0271222	Uncharacterized protein YdjG	ydjG BSU06190	Bacillus subtilis (strain 168)	341		integral component of membrane [GO:0016021]; plasma membrane [GO:0005886]	integral component of membrane [GO:0016021]; plasma membrane [GO:0005886]		bsu:BSU06190;
BSU18580	1.76457	0.0455827	Uncharacterized protein YoaF	yoaF BSU18580	Bacillus subtilis (strain 168)	97					bsu:BSU18580;
BSU20410	1.74756	0.0151067	SPbeta prophage-derived uncharacterized protein YorE	yorE BSU20410	Bacillus subtilis (strain 168)	123					bsu:BSU20410;
BSU24190	1.74222	0.0275075	Uncharacterized protein YqiI	yqiI BSU24190	Bacillus subtilis (strain 168)	206	peptidoglycan catabolic process [GO:0009253]		N-acetylmuramoyl-L-alanine amidase activity [GO:0008745]; peptidoglycan catabolic process [GO:0009253]	N-acetylmuramoyl-L-alanine amidase activity [GO:0008745]	bsu:BSU24190;
BSU06380	1.74219	0.0210427	Uncharacterized protein YebC	yebC BSU06380	Bacillus subtilis (strain 168)	267		integral component of membrane [GO:0016021]; plasma membrane [GO:0005886]	integral component of membrane [GO:0016021]; plasma membrane [GO:0005886]		bsu:BSU06380;
BSU04870	1.73816	0.00633324	Putative DNA relaxase NicK	nicK ydcR BSU04870	Bacillus subtilis (strain 168)	352	conjugation [GO:0000746]; DNA integration [GO:0015074]; DNA replication initiation [GO:0006270]		DNA binding [GO:0003677]; DNA topoisomerase activity [GO:0003916]; conjugation [GO:0000746]; DNA integration [GO:0015074]; DNA replication initiation [GO:0006270]	DNA binding [GO:0003677]; DNA topoisomerase activity [GO:0003916]	bsu:BSU04870;
BSU04910	1.71644	0.00349679	Uncharacterized protein YddB	yddB BSU04910	Bacillus subtilis (strain 168)	354		integral component of membrane [GO:0016021]; plasma membrane [GO:0005886]	integral component of membrane [GO:0016021]; plasma membrane [GO:0005886]		bsu:BSU04910;
BSU38930	1.71129	0.0277659	Uncharacterized protein YxjJ	yxjJ BSU38930	Bacillus subtilis (strain 168)	87		integral component of membrane [GO:0016021]	integral component of membrane [GO:0016021]		bsu:BSU38930;
BSU02120	1.70622	0.0296632	Probable amino acid-proton symporter YbeC	ybeC BSU02120	Bacillus subtilis (strain 168)	539	amino acid transport [GO:0006865]	integral component of membrane [GO:0016021]; plasma membrane [GO:0005886]	integral component of membrane [GO:0016021]; plasma membrane [GO:0005886]; symporter activity [GO:0015293]; amino acid transport [GO:0006865]	symporter activity [GO:0015293]	bsu:BSU02120;
BSU32130	1.69041	0.0272529	GMP reductase (EC 1.7.1.7) (Guanosine 5'-monophosphate oxidoreductase) (Guanosine monophosphate reductase)	guaC yumD BSU32130	Bacillus subtilis (strain 168)	326	purine nucleotide metabolic process [GO:0006163]	GMP reductase complex [GO:1902560]	GMP reductase complex [GO:1902560]; GMP reductase activity [GO:0003920]; purine nucleotide metabolic process [GO:0006163]	GMP reductase activity [GO:0003920]	bsu:BSU32130;
BSU12060	1.68471	0.0259479	Putative Cys-tRNA(Pro)/Cys-tRNA(Cys) deacylase YjdI (EC 4.2.-.-)	yjdI BSU12060	Bacillus subtilis (strain 168)	159	translation [GO:0006412]		aminoacyl-tRNA editing activity [GO:0002161]; lyase activity [GO:0016829]; translation [GO:0006412]	aminoacyl-tRNA editing activity [GO:0002161]; lyase activity [GO:0016829]	bsu:BSU12060;
BSU06210	1.64069	0.0267171	Uncharacterized protein YdjI	ydjI BSU06210	Bacillus subtilis (strain 168)	323					bsu:BSU06210;
BSU38660	1.63543	0.04235	Uncharacterized ABC transporter ATP-binding protein YxlF (EC 7.-.-.-)	yxlF BSU38660	Bacillus subtilis (strain 168)	295			ATP binding [GO:0005524]; ATPase-coupled transmembrane transporter activity [GO:0042626]	ATPase-coupled transmembrane transporter activity [GO:0042626]; ATP binding [GO:0005524]	bsu:BSU38660;
BSU40660	1.62603	0.0332523	Uncharacterized MFS-type transporter YybF	yybF BSU40660	Bacillus subtilis (strain 168)	404		integral component of membrane [GO:0016021]; plasma membrane [GO:0005886]	integral component of membrane [GO:0016021]; plasma membrane [GO:0005886]; transmembrane transporter activity [GO:0022857]	transmembrane transporter activity [GO:0022857]	bsu:BSU40660;
BSU14340	1.61112	0.0365512	Membrane protein YknW	yknW BSU14340	Bacillus subtilis (strain 168)	231		integral component of membrane [GO:0016021]; plasma membrane [GO:0005886]	integral component of membrane [GO:0016021]; plasma membrane [GO:0005886]		bsu:BSU14340;
BSU38480	1.60544	0.0116433	GTP pyrophosphokinase YwaC (EC 2.7.6.5) ((p)ppGpp synthase YwaC) (Small alarmone synthase 2) (SAS 2)	ywaC BSU38480 ipa-7d	Bacillus subtilis (strain 168)	210	guanosine tetraphosphate biosynthetic process [GO:0015970]		ATP binding [GO:0005524]; GTP binding [GO:0005525]; GTP diphosphokinase activity [GO:0008728]; kinase activity [GO:0016301]; guanosine tetraphosphate biosynthetic process [GO:0015970]	ATP binding [GO:0005524]; GTP binding [GO:0005525]; GTP diphosphokinase activity [GO:0008728]; kinase activity [GO:0016301]	bsu:BSU38480;
BSU38690	1.5983	0.0356304	Uncharacterized protein YxlC	yxlC BSU38690	Bacillus subtilis (strain 168)	106		integral component of membrane [GO:0016021]; plasma membrane [GO:0005886]	integral component of membrane [GO:0016021]; plasma membrane [GO:0005886]		bsu:BSU38690;
BSU03200	1.55969	0.00782694	Proline dehydrogenase 2 (PRODH 2) (EC 1.5.5.2) (Proline oxidase 2)	putB ycgM BSU03200	Bacillus subtilis (strain 168)	303	proline catabolic process [GO:0006562]; proline catabolic process to glutamate [GO:0010133]		FAD binding [GO:0071949]; proline dehydrogenase activity [GO:0004657]; proline catabolic process [GO:0006562]; proline catabolic process to glutamate [GO:0010133]	FAD binding [GO:0071949]; proline dehydrogenase activity [GO:0004657]	bsu:BSU03200;
BSU03210	1.55838	0.00596867	1-pyrroline-5-carboxylate dehydrogenase 2 (P5C dehydrogenase 2) (EC 1.2.1.88) (L-glutamate gamma-semialdehyde dehydrogenase)	putC ycgN BSU03210	Bacillus subtilis (strain 168)	515	glutamate biosynthetic process [GO:0006537]; proline catabolic process to glutamate [GO:0010133]	cytoplasmic side of plasma membrane [GO:0009898]	cytoplasmic side of plasma membrane [GO:0009898]; 1-pyrroline-5-carboxylate dehydrogenase activity [GO:0003842]; oxidoreductase activity, acting on the aldehyde or oxo group of donors, NAD or NADP as acceptor [GO:0016620]; proline dehydrogenase activity [GO:0004657]; glutamate biosynthetic process [GO:0006537]; proline catabolic process to glutamate [GO:0010133]	1-pyrroline-5-carboxylate dehydrogenase activity [GO:0003842]; oxidoreductase activity, acting on the aldehyde or oxo group of donors, NAD or NADP as acceptor [GO:0016620]; proline dehydrogenase activity [GO:0004657]	bsu:BSU03210;
BSU03300	1.51601	0.00549804	Nitrite reductase [NAD(P)H] (EC 1.7.1.4)	nasD nasBC nirB BSU03300	Bacillus subtilis (strain 168)	805	nitrate assimilation [GO:0042128]		4 iron, 4 sulfur cluster binding [GO:0051539]; flavin adenine dinucleotide binding [GO:0050660]; heme binding [GO:0020037]; metal ion binding [GO:0046872]; NADP binding [GO:0050661]; nitrite reductase NADH activity [GO:0106316]; nitrite reductase NADPH activity [GO:0106314]; nitrate assimilation [GO:0042128]	4 iron, 4 sulfur cluster binding [GO:0051539]; flavin adenine dinucleotide binding [GO:0050660]; heme binding [GO:0020037]; metal ion binding [GO:0046872]; NADP binding [GO:0050661]; nitrite reductase NADH activity [GO:0106316]; nitrite reductase NADPH activity [GO:0106314]	bsu:BSU03300;
BSU00260	1.5136	0.0385261	Uncharacterized protein YaaN	yaaN BSU00260	Bacillus subtilis (strain 168)	386					bsu:BSU00260;
BSU25910	1.49407	0.0463856	Uncharacterized protein YqxH (ORF2)	yqxH yqdD BSU25910	Bacillus subtilis (strain 168)	140		integral component of membrane [GO:0016021]; plasma membrane [GO:0005886]	integral component of membrane [GO:0016021]; plasma membrane [GO:0005886]		bsu:BSU25910;
BSU28910	1.46672	0.0100815	Antiholin-like protein LrgA	lrgA ysbA BSU28910	Bacillus subtilis (strain 168)	146	cytolysis [GO:0019835]; programmed cell death [GO:0012501]	integral component of membrane [GO:0016021]; plasma membrane [GO:0005886]	integral component of membrane [GO:0016021]; plasma membrane [GO:0005886]; cytolysis [GO:0019835]; programmed cell death [GO:0012501]		bsu:BSU28910;
BSU08180	1.44655	0.0389938	Maltose-6'-phosphate glucosidase (EC 3.2.1.122) (6-phospho-alpha-D-glucosidase) (6-phosphoryl-O-alpha-D-glucopyranosyl:phosphoglucohydrolase)	glvA glv-1 glvG malA BSU08180	Bacillus subtilis (strain 168)	449	carbohydrate metabolic process [GO:0005975]		maltose-6'-phosphate glucosidase activity [GO:0050081]; metal ion binding [GO:0046872]; oxidoreductase activity, acting on the CH-OH group of donors, NAD or NADP as acceptor [GO:0016616]; carbohydrate metabolic process [GO:0005975]	maltose-6'-phosphate glucosidase activity [GO:0050081]; metal ion binding [GO:0046872]; oxidoreductase activity, acting on the CH-OH group of donors, NAD or NADP as acceptor [GO:0016616]	bsu:BSU08180;
BSU38320	1.4283	0.0226242	Holin-like protein CidA	cidA ywbH BSU38320 ipa-23r	Bacillus subtilis (strain 168)	128	cytolysis [GO:0019835]; programmed cell death [GO:0012501]	integral component of membrane [GO:0016021]; plasma membrane [GO:0005886]	integral component of membrane [GO:0016021]; plasma membrane [GO:0005886]; cytolysis [GO:0019835]; programmed cell death [GO:0012501]		bsu:BSU38320;
BSU06430	1.41161	0.0140942	N5-carboxyaminoimidazole ribonucleotide synthase (N5-CAIR synthase) (EC 6.3.4.18) (5-(carboxyamino)imidazole ribonucleotide synthetase)	purK BSU06430	Bacillus subtilis (strain 168)	380	'de novo' IMP biosynthetic process [GO:0006189]	cytosol [GO:0005829]	cytosol [GO:0005829]; 5-(carboxyamino)imidazole ribonucleotide synthase activity [GO:0034028]; ATP binding [GO:0005524]; metal ion binding [GO:0046872]; phosphoribosylaminoimidazole carboxylase activity [GO:0004638]; 'de novo' IMP biosynthetic process [GO:0006189]	5-(carboxyamino)imidazole ribonucleotide synthase activity [GO:0034028]; ATP binding [GO:0005524]; metal ion binding [GO:0046872]; phosphoribosylaminoimidazole carboxylase activity [GO:0004638]	bsu:BSU06430;
BSU06370	1.4096	0.0328947	Guanine/hypoxanthine permease PbuG	pbuG yebB BSU06370	Bacillus subtilis (strain 168)	440		integral component of membrane [GO:0016021]; plasma membrane [GO:0005886]	integral component of membrane [GO:0016021]; plasma membrane [GO:0005886]; purine nucleobase transmembrane transporter activity [GO:0005345]	purine nucleobase transmembrane transporter activity [GO:0005345]	bsu:BSU06370;
BSU11490	1.40296	0.0387428	Putative acetyltransferase YjbC (EC 2.3.1.-)	yjbC BSU11490	Bacillus subtilis (strain 168)	192		cytoplasm [GO:0005737]	cytoplasm [GO:0005737]; N-acetyltransferase activity [GO:0008080]	N-acetyltransferase activity [GO:0008080]	bsu:BSU11490;
BSU02160	1.38524	0.0241451	Putative HTH-type DNA-binding domain-containing acetyltransferase YbfA (EC 2.3.1.-)	ybfA BSU02160	Bacillus subtilis (strain 168)	305			DNA binding [GO:0003677]; DNA-binding transcription factor activity [GO:0003700]; N-acetyltransferase activity [GO:0008080]	DNA binding [GO:0003677]; DNA-binding transcription factor activity [GO:0003700]; N-acetyltransferase activity [GO:0008080]	bsu:BSU02160;
BSU18450	1.37826	0.0452731	Glutamate synthase [NADPH] large chain (EC 1.4.1.13) (NADPH-GOGAT)	gltA BSU18450	Bacillus subtilis (strain 168)	1520	ammonia assimilation cycle [GO:0019676]; glutamate biosynthetic process [GO:0006537]; L-glutamate biosynthetic process [GO:0097054]		3 iron, 4 sulfur cluster binding [GO:0051538]; glutamate synthase (NADPH) activity [GO:0004355]; glutamate synthase activity [GO:0015930]; metal ion binding [GO:0046872]; oxidoreductase activity [GO:0016491]; ammonia assimilation cycle [GO:0019676]; glutamate biosynthetic process [GO:0006537]; L-glutamate biosynthetic process [GO:0097054]	3 iron, 4 sulfur cluster binding [GO:0051538]; glutamate synthase (NADPH) activity [GO:0004355]; glutamate synthase activity [GO:0015930]; metal ion binding [GO:0046872]; oxidoreductase activity [GO:0016491]	bsu:BSU18450;
BSU14400	1.3636	0.0325748	PTS system fructose-specific EIIABC component (EIIABC-Fru) [Includes: PTS system fructose-specific EIIA component (EII-Fru) (Fructose-specific phosphotransferase enzyme IIA component); PTS system fructose-specific EIIB component (EC 2.7.1.202) (EIII-Fru) (Fructose-specific phosphotransferase enzyme IIB component); PTS system fructose-specific EIIC component (Fructose permease IIC component)]	fruA BSU14400	Bacillus subtilis (strain 168)	635	phosphoenolpyruvate-dependent sugar phosphotransferase system [GO:0009401]	integral component of membrane [GO:0016021]; plasma membrane [GO:0005886]	integral component of membrane [GO:0016021]; plasma membrane [GO:0005886]; carbohydrate:proton symporter activity [GO:0005351]; protein-N(PI)-phosphohistidine-fructose phosphotransferase system transporter activity [GO:0022877]; protein-phosphocysteine-sugar phosphotransferase activity [GO:0090563]; phosphoenolpyruvate-dependent sugar phosphotransferase system [GO:0009401]	carbohydrate:proton symporter activity [GO:0005351]; protein-N(PI)-phosphohistidine-fructose phosphotransferase system transporter activity [GO:0022877]; protein-phosphocysteine-sugar phosphotransferase activity [GO:0090563]	bsu:BSU14400;
BSU14380	1.36234	0.0186558	Uncharacterized HTH-type transcriptional regulator FruR	fruR BSU14380	Bacillus subtilis (strain 168)	251			DNA binding [GO:0003677]; DNA-binding transcription factor activity [GO:0003700]	DNA binding [GO:0003677]; DNA-binding transcription factor activity [GO:0003700]	bsu:BSU14380;
BSU23830	1.34125	0.0249893	Uncharacterized protein YqjL	yqjL BSU23830	Bacillus subtilis (strain 168)	253					bsu:BSU23830;
BSU06440	1.33556	0.0147432	Adenylosuccinate lyase (ASL) (EC 4.3.2.2) (Adenylosuccinase) (ASase) (Glutamyl--tRNA ligase regulatory factor)	purB purE BSU06440	Bacillus subtilis (strain 168)	431	'de novo' AMP biosynthetic process [GO:0044208]; 'de novo' IMP biosynthetic process [GO:0006189]; AMP biosynthetic process [GO:0006167]	cytosol [GO:0005829]	cytosol [GO:0005829]; (S)-2-(5-amino-1-(5-phospho-D-ribosyl)imidazole-4-carboxamido)succinate AMP-lyase (fumarate-forming) activity [GO:0070626]; N6-(1,2-dicarboxyethyl)AMP AMP-lyase (fumarate-forming) activity [GO:0004018]; 'de novo' AMP biosynthetic process [GO:0044208]; 'de novo' IMP biosynthetic process [GO:0006189]; AMP biosynthetic process [GO:0006167]	(S)-2-(5-amino-1-(5-phospho-D-ribosyl)imidazole-4-carboxamido)succinate AMP-lyase (fumarate-forming) activity [GO:0070626]; N6-(1,2-dicarboxyethyl)AMP AMP-lyase (fumarate-forming) activity [GO:0004018]	bsu:BSU06440;
BSU28900	1.32675	0.0180614	Antiholin-like protein LrgB	lrgB ysbB BSU28900	Bacillus subtilis (strain 168)	231	cytolysis [GO:0019835]; programmed cell death [GO:0012501]	integral component of membrane [GO:0016021]; plasma membrane [GO:0005886]	integral component of membrane [GO:0016021]; plasma membrane [GO:0005886]; cytolysis [GO:0019835]; programmed cell death [GO:0012501]		bsu:BSU28900;
BSU03651	1.31812	0.0395409	Protein BsdD (Phenolic acid decarboxylase subunit D) (PAD)	bsdD BSU03651 BSU03650	Bacillus subtilis (strain 168)	75	aromatic compound catabolic process [GO:0019439]; response to toxic substance [GO:0009636]		aromatic compound catabolic process [GO:0019439]; response to toxic substance [GO:0009636]		bsu:BSU03651;
BSU06420	1.30209	0.022466	N5-carboxyaminoimidazole ribonucleotide mutase (N5-CAIR mutase) (EC 5.4.99.18) (5-(carboxyamino)imidazole ribonucleotide mutase)	purE BSU06420	Bacillus subtilis (strain 168)	162	'de novo' IMP biosynthetic process [GO:0006189]		5-(carboxyamino)imidazole ribonucleotide mutase activity [GO:0034023]; 'de novo' IMP biosynthetic process [GO:0006189]	5-(carboxyamino)imidazole ribonucleotide mutase activity [GO:0034023]	bsu:BSU06420;
BSU14390	1.30078	0.0269197	1-phosphofructokinase (EC 2.7.1.56) (Fructose 1-phosphate kinase)	fruK fruB BSU14390	Bacillus subtilis (strain 168)	303		cytosol [GO:0005829]	cytosol [GO:0005829]; 1-phosphofructokinase activity [GO:0008662]; ATP binding [GO:0005524]; phosphofructokinase activity [GO:0008443]	1-phosphofructokinase activity [GO:0008662]; ATP binding [GO:0005524]; phosphofructokinase activity [GO:0008443]	bsu:BSU14390;
BSU16250	1.29431	0.0187029	Flagellar FliJ protein (Chemotaxis CheF protein)	fliJ cheF BSU16250	Bacillus subtilis (strain 168)	147	bacterial-type flagellum assembly [GO:0044780]; bacterial-type flagellum-dependent swarming motility [GO:0071978]; chemotaxis [GO:0006935]; protein transport [GO:0015031]	bacterial-type flagellum [GO:0009288]; plasma membrane [GO:0005886]	bacterial-type flagellum [GO:0009288]; plasma membrane [GO:0005886]; bacterial-type flagellum assembly [GO:0044780]; bacterial-type flagellum-dependent swarming motility [GO:0071978]; chemotaxis [GO:0006935]; protein transport [GO:0015031]		bsu:BSU16250;
BSU25000	1.28933	0.0446441	Penicillin-binding protein 2A (PBP-2B) (EC 3.4.16.4)	pbpA yqgF BSU25000	Bacillus subtilis (strain 168)	716	cell wall organization [GO:0071555]; peptidoglycan biosynthetic process [GO:0009252]; regulation of cell shape [GO:0008360]; response to antibiotic [GO:0046677]	integral component of plasma membrane [GO:0005887]	integral component of plasma membrane [GO:0005887]; penicillin binding [GO:0008658]; peptidoglycan L,D-transpeptidase activity [GO:0071972]; serine-type D-Ala-D-Ala carboxypeptidase activity [GO:0009002]; cell wall organization [GO:0071555]; peptidoglycan biosynthetic process [GO:0009252]; regulation of cell shape [GO:0008360]; response to antibiotic [GO:0046677]	penicillin binding [GO:0008658]; peptidoglycan L,D-transpeptidase activity [GO:0071972]; serine-type D-Ala-D-Ala carboxypeptidase activity [GO:0009002]	bsu:BSU25000;
BSU04850	1.26153	0.030372	Putative uncharacterized protein YdcP	ydcP BSU04850	Bacillus subtilis (strain 168)	126					bsu:BSU04850;
BSU16260	1.26081	0.0222754	FlaA locus 22.9 kDa protein (ORF 6)	ylxF BSU16260	Bacillus subtilis (strain 168)	204	bacterial-type flagellum organization [GO:0044781]		bacterial-type flagellum organization [GO:0044781]		bsu:BSU16260;
BSU16210	1.23959	0.0274608	Flagellar M-ring protein	fliF BSU16210	Bacillus subtilis (strain 168)	536	bacterial-type flagellum assembly [GO:0044780]; bacterial-type flagellum-dependent swarming motility [GO:0071978]	bacterial-type flagellum basal body, MS ring [GO:0009431]; integral component of membrane [GO:0016021]; plasma membrane [GO:0005886]	bacterial-type flagellum basal body, MS ring [GO:0009431]; integral component of membrane [GO:0016021]; plasma membrane [GO:0005886]; motor activity [GO:0003774]; bacterial-type flagellum assembly [GO:0044780]; bacterial-type flagellum-dependent swarming motility [GO:0071978]	motor activity [GO:0003774]	bsu:BSU16210;
BSU27130	1.19699	0.0444974	Anti-sigma-V factor RsiV	rsiV yrhM BSU27130	Bacillus subtilis (strain 168)	285		integral component of membrane [GO:0016021]; plasma membrane [GO:0005886]	integral component of membrane [GO:0016021]; plasma membrane [GO:0005886]		bsu:BSU27130;
BSU16230	1.15195	0.0388445	Probable flagellar assembly protein FliH	fliH BSU16230	Bacillus subtilis (strain 168)	208	bacterial-type flagellum assembly [GO:0044780]; bacterial-type flagellum-dependent swarming motility [GO:0071978]; protein transport [GO:0015031]	cytosol [GO:0005829]	cytosol [GO:0005829]; bacterial-type flagellum assembly [GO:0044780]; bacterial-type flagellum-dependent swarming motility [GO:0071978]; protein transport [GO:0015031]		bsu:BSU16230;
BSU24940	1.14716	0.0386422	Uncharacterized protein YqzC	yqzC BSU24940	Bacillus subtilis (strain 168)	154					bsu:BSU24940;
BSU16200	1.13338	0.0467986	Flagellar hook-basal body complex protein FliE	fliE BSU16200	Bacillus subtilis (strain 168)	106	bacterial-type flagellum assembly [GO:0044780]; bacterial-type flagellum-dependent swarming motility [GO:0071978]	bacterial-type flagellum basal body [GO:0009425]	bacterial-type flagellum basal body [GO:0009425]; motor activity [GO:0003774]; structural molecule activity [GO:0005198]; bacterial-type flagellum assembly [GO:0044780]; bacterial-type flagellum-dependent swarming motility [GO:0071978]	motor activity [GO:0003774]; structural molecule activity [GO:0005198]	bsu:BSU16200;
BSU16270	1.1227	0.0402293	Probable flagellar hook-length control protein	fliK BSU16270	Bacillus subtilis (strain 168)	487	bacterial-type flagellum assembly [GO:0044780]; bacterial-type flagellum-dependent swarming motility [GO:0071978]	bacterial-type flagellum hook [GO:0009424]	bacterial-type flagellum hook [GO:0009424]; bacterial-type flagellum assembly [GO:0044780]; bacterial-type flagellum-dependent swarming motility [GO:0071978]		bsu:BSU16270;
BSU16220	1.11724	0.0455889	Flagellar motor switch protein FliG	fliG BSU16220	Bacillus subtilis (strain 168)	338	bacterial-type flagellum assembly [GO:0044780]; bacterial-type flagellum-dependent cell motility [GO:0071973]; bacterial-type flagellum-dependent swarming motility [GO:0071978]; chemotaxis [GO:0006935]	bacterial-type flagellum basal body [GO:0009425]; plasma membrane [GO:0005886]	bacterial-type flagellum basal body [GO:0009425]; plasma membrane [GO:0005886]; motor activity [GO:0003774]; bacterial-type flagellum assembly [GO:0044780]; bacterial-type flagellum-dependent cell motility [GO:0071973]; bacterial-type flagellum-dependent swarming motility [GO:0071978]; chemotaxis [GO:0006935]	motor activity [GO:0003774]	bsu:BSU16220;
BSU10440	1.11437	0.0444983	Uncharacterized protein YhjA	yhjA BSU10440	Bacillus subtilis (strain 168)	89					bsu:BSU10440;
BSU16240	1.10501	0.0471865	Flagellum-specific ATP synthase (EC 7.1.2.2)	fliI BSU16240	Bacillus subtilis (strain 168)	438	bacterial-type flagellum assembly [GO:0044780]; bacterial-type flagellum-dependent swarming motility [GO:0071978]; protein secretion by the type III secretion system [GO:0030254]	cytoplasm [GO:0005737]; proton-transporting ATP synthase complex, catalytic core F(1) [GO:0045261]; type III protein secretion system complex [GO:0030257]	cytoplasm [GO:0005737]; proton-transporting ATP synthase complex, catalytic core F(1) [GO:0045261]; type III protein secretion system complex [GO:0030257]; ATP binding [GO:0005524]; proton-transporting ATP synthase activity, rotational mechanism [GO:0046933]; proton-transporting ATPase activity, rotational mechanism [GO:0046961]; bacterial-type flagellum assembly [GO:0044780]; bacterial-type flag…	ATP binding [GO:0005524]; proton-transporting ATPase activity, rotational mechanism [GO:0046961]; proton-transporting ATP synthase activity, rotational mechanism [GO:0046933]	bsu:BSU16240;

## Sheet: Pos001
Row.names	Protein names	Gene names	logFC_DESeq2	FDR_DESeq2	pvalue_DESeq2	logFC_edgeR	FDR_edgeR	pvalue_edgeR	DESeq2_DEG	edgeR_DEG	DEG_counts	combined_nominal_pvalues	combined_pvalues	pval_labeling	mean_logFCs	genes_tag	Organism	Length	Gene ontology (biological process)	Gene ontology (cellular component)	Gene ontology (GO)	Gene ontology (molecular function)	Cross-reference (KEGG)
BSU38760	Cytochrome bd ubiquinol oxidase subunit 1 (EC 1.10.3.-) (Cytochrome d ubiquinol oxidase subunit I)	cydA yxkK BSU38760	2.21096	0.0985244	0.000670868	2.20076	0.314467	0.00279685	FALSE	FALSE	0	2.66178e-05	0.00365766	SIGN	2.20586	NOT_DEG	Bacillus subtilis (strain 168)	468	aerobic electron transport chain [GO:0019646]	cytochrome complex [GO:0070069]; integral component of membrane [GO:0016021]; plasma membrane [GO:0005886]	cytochrome complex [GO:0070069]; integral component of membrane [GO:0016021]; plasma membrane [GO:0005886]; cytochrome bo3 ubiquinol oxidase activity [GO:0009486]; electron transfer activity [GO:0009055]; heme binding [GO:0020037]; metal ion binding [GO:0046872]; oxidoreductase activity, acting on diphenols and related substances as donors, oxygen as acceptor [GO:0016682]; aerobic electron transp…	cytochrome bo3 ubiquinol oxidase activity [GO:0009486]; electron transfer activity [GO:0009055]; heme binding [GO:0020037]; metal ion binding [GO:0046872]; oxidoreductase activity, acting on diphenols and related substances as donors, oxygen as acceptor [GO:0016682]	bsu:BSU38760;
BSU27160	Bifunctional cytochrome P450/NADPH--P450 reductase 2 (CYP102A3) (Fatty acid hydroxylase CypB) (Flavocytochrome P450 102A3) [Includes: Cytochrome P450 102A3 (EC 1.14.14.1); NADPH--cytochrome P450 reductase (EC 1.6.2.4)]	cypB cyp102A3 yrhJ BSU27160	2.99143	0.103671	0.000806774	2.97457	0.306313	0.00229579	FALSE	FALSE	0	2.62994e-05	0.00365766	SIGN	2.983	NOT_DEG	Bacillus subtilis (strain 168)	1054	fatty acid oxidation [GO:0019395]	cytosol [GO:0005829]	cytosol [GO:0005829]; aromatase activity [GO:0070330]; fatty acid binding [GO:0005504]; flavin adenine dinucleotide binding [GO:0050660]; FMN binding [GO:0010181]; heme binding [GO:0020037]; iron ion binding [GO:0005506]; NADPH-hemoprotein reductase activity [GO:0003958]; oxidoreductase activity [GO:0016491]; oxidoreductase activity, acting on paired donors, with incorporation or reduction of mol…	aromatase activity [GO:0070330]; fatty acid binding [GO:0005504]; flavin adenine dinucleotide binding [GO:0050660]; FMN binding [GO:0010181]; heme binding [GO:0020037]; iron ion binding [GO:0005506]; NADPH-hemoprotein reductase activity [GO:0003958]; oxidoreductase activity [GO:0016491]; oxidoreductase activity, acting on paired donors, with incorporation or reduction of molecular oxygen, NAD(P)H…	bsu:BSU27160;
BSU35060	Pulcherriminic acid synthase (EC 1.14.15.13) (CYP134A1) (Cyclo-L-leucyl-L-leucyl dipeptide oxidase) (Cytochrome P450 CypX)	cypX cyp134 cypB BSU35060	4.02493	0.0079092	2.02834e-05	4.00883	0.1163	0.000175542	TRUE	FALSE	1	7.2826e-08	3.62765e-05	SIGN	4.01688	POSSIBLE_DEG	Bacillus subtilis (strain 168)	405	cholesterol catabolic process [GO:0006707]; pigment biosynthetic process [GO:0046148]		cholest-4-en-3-one 26-monooxygenase activity [GO:0036199]; heme binding [GO:0020037]; iron ion binding [GO:0005506]; oxidoreductase activity, acting on paired donors, with incorporation or reduction of molecular oxygen, reduced iron-sulfur protein as one donor, and incorporation of one atom of oxygen [GO:0016713]; steroid hydroxylase activity [GO:0008395]; cholesterol catabolic process [GO:000670…	cholest-4-en-3-one 26-monooxygenase activity [GO:0036199]; heme binding [GO:0020037]; iron ion binding [GO:0005506]; oxidoreductase activity, acting on paired donors, with incorporation or reduction of molecular oxygen, reduced iron-sulfur protein as one donor, and incorporation of one atom of oxygen [GO:0016713]; steroid hydroxylase activity [GO:0008395]	bsu:BSU35060;
BSU27170	HTH-type transcriptional repressor FatR (Fatty acid displaced transcriptional repressor)	fatR bscR yrhI BSU27170	2.65677	0.0985244	0.000667464	2.64181	0.197108	0.00116958	FALSE	FALSE	0	1.1759e-05	0.00195249	SIGN	2.64929	NOT_DEG	Bacillus subtilis (strain 168)	194	regulation of transcription, DNA-templated [GO:0006355]		DNA-binding transcription factor activity [GO:0003700]; transcription regulatory region sequence-specific DNA binding [GO:0000976]; regulation of transcription, DNA-templated [GO:0006355]	DNA-binding transcription factor activity [GO:0003700]; transcription regulatory region sequence-specific DNA binding [GO:0000976]	bsu:BSU27170;
BSU17840	Metallothiol transferase FosB (EC 2.5.1.-) (Fosfomycin resistance protein)	fosB yndN BSU17840	2.27501	0.382635	0.011661	2.26178	0.473235	0.0119398	FALSE	FALSE	0	0.0013755	0.0507536	NOTSIGN	2.26839	NOT_DEG	Bacillus subtilis (strain 168)	144	response to antibiotic [GO:0046677]	cytoplasm [GO:0005737]	cytoplasm [GO:0005737]; magnesium ion binding [GO:0000287]; transferase activity, transferring alkyl or aryl (other than methyl) groups [GO:0016765]; response to antibiotic [GO:0046677]	magnesium ion binding [GO:0000287]; transferase activity, transferring alkyl or aryl (other than methyl) groups [GO:0016765]	bsu:BSU17840;
BSU18440	Glutamate synthase [NADPH] small chain (EC 1.4.1.13) (NADPH-GOGAT)	gltB BSU18440	2.20056	0.225588	0.0035738	2.18653	0.436868	0.00811591	FALSE	FALSE	0	0.000332046	0.0210032	SIGN	2.19354	NOT_DEG	Bacillus subtilis (strain 168)	493	L-glutamate biosynthetic process [GO:0097054]		glutamate synthase (NADPH) activity [GO:0004355]; iron-sulfur cluster binding [GO:0051536]; L-glutamate biosynthetic process [GO:0097054]	glutamate synthase (NADPH) activity [GO:0004355]; iron-sulfur cluster binding [GO:0051536]	bsu:BSU18440;
BSU03050	L-lactate dehydrogenase (L-LDH) (EC 1.1.1.27)	ldh lctE BSU03050	2.68513	0.428427	0.0149243	2.66794	0.590687	0.0210158	FALSE	FALSE	0	0.00284391	0.0849887	NOTSIGN	2.67654	NOT_DEG	Bacillus subtilis (strain 168)	320	glycolytic process [GO:0006096]	cytoplasm [GO:0005737]	cytoplasm [GO:0005737]; L-lactate dehydrogenase activity [GO:0004459]; glycolytic process [GO:0006096]	L-lactate dehydrogenase activity [GO:0004459]	bsu:BSU03050;
BSU34440	Penicillin-binding protein 4* (PBP 4*) (PBP 4A) (Penicillin-binding protein E)	pbpE BSU34440	2.36145	0.341446	0.00958479	2.34625	0.531525	0.0143445	FALSE	FALSE	0	0.00136003	0.0507536	NOTSIGN	2.35385	NOT_DEG	Bacillus subtilis (strain 168)	451	cell wall organization [GO:0071555]; peptidoglycan biosynthetic process [GO:0009252]; regulation of cell shape [GO:0008360]; sporulation resulting in formation of a cellular spore [GO:0030435]	membrane [GO:0016020]	membrane [GO:0016020]; hydrolase activity [GO:0016787]; cell wall organization [GO:0071555]; peptidoglycan biosynthetic process [GO:0009252]; regulation of cell shape [GO:0008360]; sporulation resulting in formation of a cellular spore [GO:0030435]	hydrolase activity [GO:0016787]	bsu:BSU34440;
BSU35080	HTH-type transcriptional regulator PchR (Pulcherriminic acid biosynthetis regulator)	pchR yvmB yzhA BSU35080	7.77397	3.68683e-09	1.06242e-12	7.75703	0.000124851	6.26604e-08	TRUE	TRUE	2	3.00611e-18	6.95729e-15	SIGN	7.7655	POSSIBLE_DEG	Bacillus subtilis (strain 168)	169	negative regulation of transcription, DNA-templated [GO:0045892]; positive regulation of transcription, DNA-templated [GO:0045893]		DNA binding [GO:0003677]; DNA-binding transcription factor activity [GO:0003700]; negative regulation of transcription, DNA-templated [GO:0045892]; positive regulation of transcription, DNA-templated [GO:0045893]	DNA binding [GO:0003677]; DNA-binding transcription factor activity [GO:0003700]	bsu:BSU35080;
BSU34430	Broad specificity amino-acid racemase RacX (EC 5.1.1.10)	racX BSU34430	2.46103	0.322617	0.00869758	2.44559	0.473235	0.0119942	FALSE	FALSE	0	0.00106073	0.041039	SIGN	2.45331	NOT_DEG	Bacillus subtilis (strain 168)	227	nitrogen compound metabolic process [GO:0006807]; sporulation resulting in formation of a cellular spore [GO:0030435]		alanine racemase activity [GO:0008784]; arginine racemase activity [GO:0047679]; diaminopimelate epimerase activity [GO:0008837]; lysine racemase activity [GO:0018113]; methionine racemase activity [GO:0018111]; ornithine racemase activity [GO:0050157]; serine racemase activity [GO:0030378]; nitrogen compound metabolic process [GO:0006807]; sporulation resulting in formation of a cellular spore […	alanine racemase activity [GO:0008784]; arginine racemase activity [GO:0047679]; diaminopimelate epimerase activity [GO:0008837]; lysine racemase activity [GO:0018113]; methionine racemase activity [GO:0018111]; ornithine racemase activity [GO:0050157]; serine racemase activity [GO:0030378]	bsu:BSU34430;
BSU08760	Sporulation-control protein spo0M (Stage 0 sporulation protein M)	spo0M ygaI BSU08760	2.5122	0.283009	0.00626451	2.49739	0.436868	0.0101954	FALSE	FALSE	0	0.000680762	0.0328157	SIGN	2.5048	NOT_DEG	Bacillus subtilis (strain 168)	258	sporulation resulting in formation of a cellular spore [GO:0030435]		sporulation resulting in formation of a cellular spore [GO:0030435]		bsu:BSU08760;
BSU22070	Xanthine phosphoribosyltransferase (XPRTase) (EC 2.4.2.22)	xpt BSU22070	2.36197	0.337868	0.00935488	2.36486	0.436868	0.00993517	FALSE	FALSE	0	0.000955775	0.0392656	SIGN	2.36341	NOT_DEG	Bacillus subtilis (strain 168)	194	purine ribonucleoside salvage [GO:0006166]; xanthine metabolic process [GO:0046110]; XMP salvage [GO:0032265]	cytoplasm [GO:0005737]	cytoplasm [GO:0005737]; xanthine phosphoribosyltransferase activity [GO:0000310]; purine ribonucleoside salvage [GO:0006166]; xanthine metabolic process [GO:0046110]; XMP salvage [GO:0032265]	xanthine phosphoribosyltransferase activity [GO:0000310]	bsu:BSU22070;
BSU02310	Putative hydrolase YbfO (EC 3.-.-.-)	ybfO BSU02310	2.83534	0.152783	0.00131636	2.82017	0.325456	0.00336207	FALSE	FALSE	0	5.8986e-05	0.00671142	SIGN	2.82776	NOT_DEG	Bacillus subtilis (strain 168)	446	response to antibiotic [GO:0046677]		hydrolase activity [GO:0016787]; response to antibiotic [GO:0046677]	hydrolase activity [GO:0016787]	bsu:BSU02310;
BSU02890	Stress response protein SCP2	yceC BSU02890	2.58474	0.265636	0.00465121	2.56852	0.436868	0.00845821	FALSE	FALSE	0	0.000438385	0.0236076	SIGN	2.57663	NOT_DEG	Bacillus subtilis (strain 168)	199		cytoplasm [GO:0005737]	cytoplasm [GO:0005737]		bsu:BSU02890;
BSU02900	General stress protein 16U (GSP16U)	yceD BSU02900	2.77971	0.221471	0.00332391	2.76294	0.394134	0.006424	FALSE	FALSE	0	0.000250988	0.0172446	SIGN	2.77132	NOT_DEG	Bacillus subtilis (strain 168)	193					bsu:BSU02900;
BSU02910	Uncharacterized protein YceE	yceE BSU02910	2.99608	0.169273	0.00178776	2.97888	0.330478	0.00398066	FALSE	FALSE	0	9.14687e-05	0.00867863	SIGN	2.98748	NOT_DEG	Bacillus subtilis (strain 168)	192					bsu:BSU02910;
BSU02920	Uncharacterized membrane protein YceF	yceF BSU02920	2.83751	0.2	0.00255698	2.82036	0.363517	0.00531924	FALSE	FALSE	0	0.000166007	0.0126027	SIGN	2.82893	NOT_DEG	Bacillus subtilis (strain 168)	257		integral component of membrane [GO:0016021]; plasma membrane [GO:0005886]	integral component of membrane [GO:0016021]; plasma membrane [GO:0005886]		bsu:BSU02920;
BSU02930	Uncharacterized protein YceG	yceG BSU02930	2.43148	0.312602	0.00787584	2.41497	0.485745	0.0126769	FALSE	FALSE	0	0.00101957	0.0402277	SIGN	2.42323	NOT_DEG	Bacillus subtilis (strain 168)	537					bsu:BSU02930;
BSU02940	Uncharacterized protein YceH	yceH BSU02940	2.38689	0.315996	0.00841638	2.37026	0.4743	0.0122592	FALSE	FALSE	0	0.00105025	0.041032	SIGN	2.37857	NOT_DEG	Bacillus subtilis (strain 168)	363					bsu:BSU02940;
BSU04860	Ftsk domain-containing protein YdcQ	ydcQ BSU04860	2.59579	NA	0.000832739	2.57928	0.197108	0.00102021	FALSE	FALSE	0	1.27253e-05	0.00201191	SIGN	2.58754	NOT_DEG	Bacillus subtilis (strain 168)	480		integral component of membrane [GO:0016021]; plasma membrane [GO:0005886]	integral component of membrane [GO:0016021]; plasma membrane [GO:0005886]; ATP binding [GO:0005524]; DNA binding [GO:0003677]	ATP binding [GO:0005524]; DNA binding [GO:0003677]	bsu:BSU04860;
BSU06180	Phage shock protein A homolog	ydjF BSU06180	2.33087	0.342786	0.00971766	2.31577	0.436868	0.00994147	FALSE	FALSE	0	0.000989732	0.040183	SIGN	2.32332	NOT_DEG	Bacillus subtilis (strain 168)	227					bsu:BSU06180;
BSU10500	Uncharacterized aromatic compound monooxygenase YhjG (EC 1.14.13.-)	yhjG BSU10500	6.38677	0.00187556	2.08511e-06	6.3692	0.109728	0.000137676	TRUE	FALSE	1	6.59436e-09	6.56963e-06	SIGN	6.37798	POSSIBLE_DEG	Bacillus subtilis (strain 168)	499	aromatic compound catabolic process [GO:0019439]		FAD binding [GO:0071949]; monooxygenase activity [GO:0004497]; aromatic compound catabolic process [GO:0019439]	FAD binding [GO:0071949]; monooxygenase activity [GO:0004497]	bsu:BSU10500;
BSU10510	Uncharacterized HTH-type transcriptional regulator YhjH	yhjH BSU10510	4.42543	0.0382928	0.000154191	4.40619	0.166213	0.000621132	TRUE	FALSE	1	1.64358e-06	0.000436645	SIGN	4.41581	POSSIBLE_DEG	Bacillus subtilis (strain 168)	175		cytoplasm [GO:0005737]	cytoplasm [GO:0005737]; DNA binding [GO:0003677]; DNA-binding transcription factor activity [GO:0003700]	DNA binding [GO:0003677]; DNA-binding transcription factor activity [GO:0003700]	bsu:BSU10510;
BSU12420	Uncharacterized ATPase YjoB (EC 3.-.-.-)	yjoB BSU12420	2.69588	0.291065	0.00687618	2.68015	0.436868	0.00958425	FALSE	FALSE	0	0.000700374	0.0330049	SIGN	2.68801	NOT_DEG	Bacillus subtilis (strain 168)	423		cytoplasm [GO:0005737]	cytoplasm [GO:0005737]; ATP binding [GO:0005524]; ATPase activity [GO:0016887]	ATPase activity [GO:0016887]; ATP binding [GO:0005524]	bsu:BSU12420;
BSU12069	Uncharacterized protein YjzH	yjzH BSU12069	2.355	0.315996	0.00835746	2.33979	0.436868	0.00871041	FALSE	FALSE	0	0.000766394	0.0345785	SIGN	2.3474	NOT_DEG	Bacillus subtilis (strain 168)	64					bsu:BSU12069;
BSU18980	Uncharacterized protein YobJ	yobJ BSU18980	2.63415	0.156832	0.00143889	2.61952	0.323763	0.00316858	FALSE	FALSE	0	6.06302e-05	0.00671142	SIGN	2.62684	NOT_DEG	Bacillus subtilis (strain 168)	280		integral component of membrane [GO:0016021]; plasma membrane [GO:0005886]	integral component of membrane [GO:0016021]; plasma membrane [GO:0005886]		bsu:BSU18980;
BSU21000	SPbeta prophage-derived uncharacterized protein YonT	yonT BSU21000	3.45159	0.0786999	0.000437465	3.43284	0.188257	0.000803104	FALSE	FALSE	0	5.57263e-06	0.00116879	SIGN	3.44221	NOT_DEG	Bacillus subtilis (strain 168)	58		integral component of membrane [GO:0016021]; plasma membrane [GO:0005886]	integral component of membrane [GO:0016021]; plasma membrane [GO:0005886]		bsu:BSU21000;
BSU20990	SPbeta prophage-derived uncharacterized protein YonU	yonU BSU20990	2.23148	0.402361	0.0129722	2.21485	0.563816	0.0170955	FALSE	FALSE	0	0.00208768	0.071106	NOTSIGN	2.22317	NOT_DEG	Bacillus subtilis (strain 168)	62					bsu:BSU20990;
BSU20999	Uncharacterized membrane protein YoyJ	yoyJ BSU20999	2.93972	0.178162	0.00194834	2.92219	0.325456	0.00348951	FALSE	FALSE	0	8.76956e-05	0.00852359	SIGN	2.93095	NOT_DEG	Bacillus subtilis (strain 168)	83		integral component of membrane [GO:0016021]; plasma membrane [GO:0005886]	integral component of membrane [GO:0016021]; plasma membrane [GO:0005886]		bsu:BSU20999;
BSU19290	Uncharacterized protein YozO	yozO BSU19290	2.36295	0.283009	0.00617615	2.34767	0.436868	0.00979368	FALSE	FALSE	0	0.000648005	0.0326512	SIGN	2.35531	NOT_DEG	Bacillus subtilis (strain 168)	114					bsu:BSU19290;
BSU25390	Uncharacterized protein YqeZ	yqeZ BSU25390	2.65131	0.283009	0.00623984	2.63441	0.443279	0.01076	FALSE	FALSE	0	0.000712276	0.0330049	SIGN	2.64286	NOT_DEG	Bacillus subtilis (strain 168)	437		integral component of membrane [GO:0016021]; plasma membrane [GO:0005886]	integral component of membrane [GO:0016021]; plasma membrane [GO:0005886]		bsu:BSU25390;
BSU25380	UPF0365 protein YqfA	yqfA BSU25380	2.61894	0.24879	0.00428711	2.60255	0.436868	0.00842435	FALSE	FALSE	0	0.000405539	0.0230868	SIGN	2.61075	NOT_DEG	Bacillus subtilis (strain 168)	331		integral component of membrane [GO:0016021]; plasma membrane [GO:0005886]	integral component of membrane [GO:0016021]; plasma membrane [GO:0005886]		bsu:BSU25380;
BSU25370	Uncharacterized protein YqfB	yqfB BSU25370	2.75488	0.193011	0.00241398	2.73873	0.363517	0.00536569	FALSE	FALSE	0	0.000158725	0.0126027	SIGN	2.74681	NOT_DEG	Bacillus subtilis (strain 168)	139		integral component of membrane [GO:0016021]; plasma membrane [GO:0005886]	integral component of membrane [GO:0016021]; plasma membrane [GO:0005886]		bsu:BSU25370;
BSU30010	Uncharacterized ABC transporter ATP-binding protein YthP (EC 7.-.-.-)	ythP BSU30010	3.58913	0.0454019	0.000201899	3.57278	0.166213	0.000667356	TRUE	FALSE	1	2.26629e-06	0.000564447	SIGN	3.58095	POSSIBLE_DEG	Bacillus subtilis (strain 168)	236			ATP binding [GO:0005524]; ATPase-coupled transmembrane transporter activity [GO:0042626]	ATPase-coupled transmembrane transporter activity [GO:0042626]; ATP binding [GO:0005524]	bsu:BSU30010;
BSU30000	Putative transporter YthQ	ythQ BSU30000	3.1321	0.152783	0.00127586	3.11516	0.314467	0.00261147	FALSE	FALSE	0	4.53534e-05	0.00564792	SIGN	3.12363	NOT_DEG	Bacillus subtilis (strain 168)	385		integral component of membrane [GO:0016021]; plasma membrane [GO:0005886]	integral component of membrane [GO:0016021]; plasma membrane [GO:0005886]		bsu:BSU30000;
BSU31020	Uncharacterized membrane protein YuaF	yuaF BSU31020	2.9163	0.207633	0.00282769	2.89938	0.357171	0.00492958	FALSE	FALSE	0	0.000169792	0.0126027	SIGN	2.90784	NOT_DEG	Bacillus subtilis (strain 168)	174		integral component of membrane [GO:0016021]; plasma membrane [GO:0005886]	integral component of membrane [GO:0016021]; plasma membrane [GO:0005886]		bsu:BSU31020;
BSU31010	Uncharacterized protein YuaG	yuaG yuaH BSU31010	3.10067	0.169273	0.00174682	3.08381	0.325456	0.00383144	FALSE	FALSE	0	8.64346e-05	0.00852359	SIGN	3.09224	NOT_DEG	Bacillus subtilis (strain 168)	509	protein localization to plasma membrane [GO:0072659]	integral component of membrane [GO:0016021]; plasma membrane [GO:0005886]	integral component of membrane [GO:0016021]; plasma membrane [GO:0005886]; protein localization to plasma membrane [GO:0072659]		bsu:BSU31010;
BSU31000	Uncharacterized N-acetyltransferase YuaI (EC 2.3.1.-)	yuaI BSU31000	3.00447	0.193011	0.00240771	2.9876	0.354957	0.00462271	FALSE	FALSE	0	0.000138079	0.0114634	SIGN	2.99603	NOT_DEG	Bacillus subtilis (strain 168)	173			N-acetyltransferase activity [GO:0008080]; transferase activity, transferring acyl groups other than amino-acyl groups [GO:0016747]	N-acetyltransferase activity [GO:0008080]; transferase activity, transferring acyl groups other than amino-acyl groups [GO:0016747]	bsu:BSU31000;
BSU35090	Uncharacterized MFS-type transporter YvmA	yvmA BSU35090	7.33556	2.08072e-08	1.7349e-11	7.31797	0.000247574	1.86379e-07	TRUE	TRUE	2	1.33456e-16	1.77274e-13	SIGN	7.32676	POSSIBLE_DEG	Bacillus subtilis (strain 168)	403	xenobiotic detoxification by transmembrane export across the plasma membrane [GO:1990961]	integral component of membrane [GO:0016021]; plasma membrane [GO:0005886]	integral component of membrane [GO:0016021]; plasma membrane [GO:0005886]; xenobiotic transmembrane transporter activity [GO:0042910]; xenobiotic detoxification by transmembrane export across the plasma membrane [GO:1990961]	xenobiotic transmembrane transporter activity [GO:0042910]	bsu:BSU35090;
BSU35070	Cyclo(L-leucyl-L-leucyl) synthase (EC 2.3.2.22) (Cyclodileucine synthase) (Cyclodipeptide synthase) (CDPS)	yvmC BSU35070	6.70469	3.68683e-09	2.04938e-12	6.68762	0.000124851	3.78599e-08	TRUE	TRUE	2	3.49174e-18	6.95729e-15	SIGN	6.69615	POSSIBLE_DEG	Bacillus subtilis (strain 168)	248	pigment biosynthetic process [GO:0046148]		transferase activity, transferring amino-acyl groups [GO:0016755]; pigment biosynthetic process [GO:0046148]	transferase activity, transferring amino-acyl groups [GO:0016755]	bsu:BSU35070;
BSU36100	Glutathione hydrolase-like YwrD proenzyme (EC 2.3.2.2) (Putative gamma-glutamyltransferase YwrD) (EC 3.4.19.13) [Cleaved into: Glutathione hydrolase-like YwrD large chain; Glutathione hydrolase-like YwrD small chain]	ywrD BSU36100	2.56105	0.220955	0.00319335	2.54485	0.325456	0.00379564	FALSE	FALSE	0	0.000149335	0.0121449	SIGN	2.55295	NOT_DEG	Bacillus subtilis (strain 168)	525	glutathione catabolic process [GO:0006751]		glutathione hydrolase activity [GO:0036374]; hypoglycin A gamma-glutamyl transpeptidase activity [GO:0102953]; leukotriene C4 gamma-glutamyl transferase activity [GO:0103068]; glutathione catabolic process [GO:0006751]	glutathione hydrolase activity [GO:0036374]; hypoglycin A gamma-glutamyl transpeptidase activity [GO:0102953]; leukotriene C4 gamma-glutamyl transferase activity [GO:0103068]	bsu:BSU36100;
BSU38800	Putative polysaccharide deacetylase YxkH (EC 3.-.-.-)	yxkH BSU38800	2.40799	0.278803	0.00526599	2.3916	0.394134	0.00642878	FALSE	FALSE	0	0.000382328	0.0228879	SIGN	2.39979	NOT_DEG	Bacillus subtilis (strain 168)	279	carbohydrate metabolic process [GO:0005975]	plasma membrane [GO:0005886]	plasma membrane [GO:0005886]; hydrolase activity, acting on carbon-nitrogen (but not peptide) bonds [GO:0016810]; carbohydrate metabolic process [GO:0005975]	hydrolase activity, acting on carbon-nitrogen (but not peptide) bonds [GO:0016810]	bsu:BSU38800;
BSU38790	Uncharacterized protein YxzE	yxzE BSU38790	2.2592	0.335891	0.00914877	2.2429	0.436868	0.00971157	FALSE	FALSE	0	0.000917683	0.0382637	SIGN	2.25105	NOT_DEG	Bacillus subtilis (strain 168)	66					bsu:BSU38790;
