# Supplementary material for: Sporulation Activated via σW Protects Bacillus from a Tse1 Peptidoglycan Hydrolase Type VI Secretion System Effector
Source: Microbiol Spectr. 2023 Mar 14;11(2):e05045-22. doi: 10.1128/spectrum.05045-22 (PMC10100999; doi:10.1128/spectrum.05045-22)
Supplement: Supplemental file 4 — Data Set S4. Download spectrum.05045-22-s0005.xlsx, XLSX file, 0.05 MB [file spectrum.05045-22-s0005.xlsx]

## Sheet: neg005
Dataset_S4. Downregulated genes after treatment with Tse1.
Row.names	logFC_DESeq2	pvalue_DESeq2	Protein names	Gene names	Organism	Length	Gene ontology (biological process)	Gene ontology (cellular component)	Gene ontology (GO)	Gene ontology (molecular function)	Cross-reference (KEGG)
BSU32580	-1.24148	0.0328769	Probable ABC transporter permease protein YurM	yurM BSU32580	Bacillus subtilis (strain 168)	300	transmembrane transport [GO:0055085]	integral component of membrane [GO:0016021]; plasma membrane [GO:0005886]	integral component of membrane [GO:0016021]; plasma membrane [GO:0005886]; transmembrane transport [GO:0055085]		bsu:BSU32580;
BSU18930	-1.25529	0.0401327	DNA repair protein homolog YobH	yobH BSU18930	Bacillus subtilis (strain 168)	217	error-prone translesion synthesis [GO:0042276]; SOS response [GO:0009432]		damaged DNA binding [GO:0003684]; DNA-directed DNA polymerase activity [GO:0003887]; error-prone translesion synthesis [GO:0042276]; SOS response [GO:0009432]	damaged DNA binding [GO:0003684]; DNA-directed DNA polymerase activity [GO:0003887]	bsu:BSU18930;
BSU12930	-1.26389	0.020968	Dipeptide transport system permease protein DppB	dppB dciAB BSU12930	Bacillus subtilis (strain 168)	308	protein transport [GO:0015031]; sporulation resulting in formation of a cellular spore [GO:0030435]; transmembrane transport [GO:0055085]	integral component of membrane [GO:0016021]; plasma membrane [GO:0005886]	integral component of membrane [GO:0016021]; plasma membrane [GO:0005886]; protein transport [GO:0015031]; sporulation resulting in formation of a cellular spore [GO:0030435]; transmembrane transport [GO:0055085]		bsu:BSU12930;
BSU07480	-1.28255	0.0478417	Uncharacterized protein YfmG	yfmG BSU07480	Bacillus subtilis (strain 168)	487					bsu:BSU07480;
BSU10750	-1.28909	0.0260099	Uncharacterized protein YisK	yisK BSU10750	Bacillus subtilis (strain 168)	301			acetylpyruvate hydrolase activity [GO:0018773]; metal ion binding [GO:0046872]	acetylpyruvate hydrolase activity [GO:0018773]; metal ion binding [GO:0046872]	bsu:BSU10750;
BSU32610	-1.32365	0.0170854	Fructosamine deglycase FrlB (EC 3.5.-.-)	frlB yurP BSU32610	Bacillus subtilis (strain 168)	328	carbohydrate metabolic process [GO:0005975]; fructose 6-phosphate metabolic process [GO:0006002]; protein N-linked glycosylation [GO:0006487]; UDP-N-acetylglucosamine metabolic process [GO:0006047]	cytosol [GO:0005829]	cytosol [GO:0005829]; carbohydrate derivative binding [GO:0097367]; glutamine-fructose-6-phosphate transaminase (isomerizing) activity [GO:0004360]; hydrolase activity [GO:0016787]; carbohydrate metabolic process [GO:0005975]; fructose 6-phosphate metabolic process [GO:0006002]; protein N-linked glycosylation [GO:0006487]; UDP-N-acetylglucosamine metabolic process [GO:0006047]	carbohydrate derivative binding [GO:0097367]; glutamine-fructose-6-phosphate transaminase (isomerizing) activity [GO:0004360]; hydrolase activity [GO:0016787]	bsu:BSU32610;
BSU19410	-1.33951	0.0273048	D-gamma-glutamyl-meso-diaminopimelic acid endopeptidase CwlS (EC 3.4.19.11) (Cell wall lytic enzyme associated with cell separation)	cwlS yojL BSU19410	Bacillus subtilis (strain 168)	414	cell wall organization [GO:0071555]	cell surface [GO:0009986]	cell surface [GO:0009986]; cysteine-type peptidase activity [GO:0008234]; lytic endotransglycosylase activity [GO:0008932]; cell wall organization [GO:0071555]	cysteine-type peptidase activity [GO:0008234]; lytic endotransglycosylase activity [GO:0008932]	bsu:BSU19410;
BSU32590	-1.34373	0.0171182	Probable ABC transporter permease protein YurN	yurN BSU32590	Bacillus subtilis (strain 168)	292	transmembrane transport [GO:0055085]	integral component of membrane [GO:0016021]; plasma membrane [GO:0005886]	integral component of membrane [GO:0016021]; plasma membrane [GO:0005886]; transmembrane transport [GO:0055085]		bsu:BSU32590;
BSU38240	-1.35074	0.0479109	Uncharacterized symporter YwcA	ywcA BSU38240 ipa-31r	Bacillus subtilis (strain 168)	513	plasma membrane acetate transport [GO:0006847]; sodium ion transport [GO:0006814]	integral component of membrane [GO:0016021]; plasma membrane [GO:0005886]	integral component of membrane [GO:0016021]; plasma membrane [GO:0005886]; acetate transmembrane transporter activity [GO:0015123]; glycolate transmembrane transporter activity [GO:0043879]; symporter activity [GO:0015293]; plasma membrane acetate transport [GO:0006847]; sodium ion transport [GO:0006814]	acetate transmembrane transporter activity [GO:0015123]; glycolate transmembrane transporter activity [GO:0043879]; symporter activity [GO:0015293]	bsu:BSU38240;
BSU19800	-1.38099	0.0217818	3-phytase (EC 3.1.3.8) (Myo-inositol-hexaphosphate 3-phosphohydrolase) (Phytate 3-phosphatase)	phy yodV yzxA BSU19800	Bacillus subtilis (strain 168)	382		extracellular region [GO:0005576]	extracellular region [GO:0005576]; 3-phytase activity [GO:0016158]	3-phytase activity [GO:0016158]	bsu:BSU19800;
BSU17130	-1.39272	0.0284495	Polyketide biosynthesis acyl-carrier-protein AcpK (ACP-II)	acpK BSU17130	Bacillus subtilis (strain 168)	82	antibiotic biosynthetic process [GO:0017000]	cytoplasm [GO:0005737]	cytoplasm [GO:0005737]; antibiotic biosynthetic process [GO:0017000]		bsu:BSU17130;
BSU39120	-1.40378	0.0217434	Uncharacterized esterase YxiM (EC 3.1.-.-)	yxiM BSU39120 SS8D	Bacillus subtilis (strain 168)	382		cell outer membrane [GO:0009279]	cell outer membrane [GO:0009279]; carboxylic ester hydrolase activity [GO:0052689]	carboxylic ester hydrolase activity [GO:0052689]	bsu:BSU39120;
BSU38450	-1.42472	0.0128643	Uncharacterized HTH-type transcriptional regulator YwaE	ywaE BSU38450 ipa-10r	Bacillus subtilis (strain 168)	171	regulation of transcription, DNA-templated [GO:0006355]		DNA-binding transcription factor activity [GO:0003700]; transcription regulatory region sequence-specific DNA binding [GO:0000976]; regulation of transcription, DNA-templated [GO:0006355]	DNA-binding transcription factor activity [GO:0003700]; transcription regulatory region sequence-specific DNA binding [GO:0000976]	bsu:BSU38450;
BSU40250	-1.42761	0.047293	Uncharacterized zinc-type alcohol dehydrogenase-like protein YycR (EC 1.-.-.-)	yycR BSU40250	Bacillus subtilis (strain 168)	408			oxidoreductase activity [GO:0016491]; zinc ion binding [GO:0008270]	oxidoreductase activity [GO:0016491]; zinc ion binding [GO:0008270]	bsu:BSU40250;
BSU17330	-1.44689	0.0430502	tRNA dimethylallyltransferase (EC 2.5.1.75) (Dimethylallyl diphosphate:tRNA dimethylallyltransferase) (DMAPP:tRNA dimethylallyltransferase) (DMATase) (Isopentenyl-diphosphate:tRNA isopentenyltransferase) (IPP transferase) (IPPT) (IPTase)	miaA BSU17330	Bacillus subtilis (strain 168)	314	tRNA modification [GO:0006400]		ATP binding [GO:0005524]; tRNA dimethylallyltransferase activity [GO:0052381]; tRNA modification [GO:0006400]	ATP binding [GO:0005524]; tRNA dimethylallyltransferase activity [GO:0052381]	bsu:BSU17330;
BSU27670	-1.46193	0.0302777	Stage V sporulation protein B (Stage III sporulation protein F)	spoVB spoIIIF BSU27670	Bacillus subtilis (strain 168)	518	sporulation resulting in formation of a cellular spore [GO:0030435]	integral component of membrane [GO:0016021]; plasma membrane [GO:0005886]	integral component of membrane [GO:0016021]; plasma membrane [GO:0005886]; sporulation resulting in formation of a cellular spore [GO:0030435]		bsu:BSU27670;
BSU26930	-1.47323	0.0188849	Uncharacterized protein YraI	yraI BSU26930	Bacillus subtilis (strain 168)	119					bsu:BSU26930;
BSU23519	-1.49037	0.0430949	Uncharacterized membrane protein YqzK	yqzK BSU23519	Bacillus subtilis (strain 168)	75		integral component of membrane [GO:0016021]; plasma membrane [GO:0005886]	integral component of membrane [GO:0016021]; plasma membrane [GO:0005886]		bsu:BSU23519;
BSU18840	-1.51018	0.0116786	Endo-1,4-beta-xylanase A (Xylanase A) (EC 3.2.1.8) (1,4-beta-D-xylan xylanohydrolase A)	xynA BSU18840	Bacillus subtilis (strain 168)	213	xylan catabolic process [GO:0045493]		endo-1,4-beta-xylanase activity [GO:0031176]; xylan catabolic process [GO:0045493]	endo-1,4-beta-xylanase activity [GO:0031176]	bsu:BSU18840;
BSU10770	-1.51184	0.011104	Cell wall-associated protease (EC 3.4.21.-) [Cleaved into: Cell wall-associated polypeptide CWBP23 (CWBP23); Cell wall-associated polypeptide CWBP52 (CWBP52)]	wprA yisM BSU10770	Bacillus subtilis (strain 168)	894	cell wall organization [GO:0071555]	cell wall [GO:0005618]; extracellular region [GO:0005576]	cell wall [GO:0005618]; extracellular region [GO:0005576]; serine-type endopeptidase activity [GO:0004252]; cell wall organization [GO:0071555]	serine-type endopeptidase activity [GO:0004252]	bsu:BSU10770;
BSU18330	-1.53186	0.00782497	Plipastatin synthase subunit B (EC 2.3.1.-) (Peptide synthase 2) [Includes: ATP-dependent tyrosine adenylase 1 (TyrA 1) (Tyrosine activase 1); ATP-dependent threonine adenylase (ThrA) (Threonine activase)]	ppsB pps2 BSU18330	Bacillus subtilis (strain 168)	2560	antibiotic biosynthetic process [GO:0017000]	cytoplasm [GO:0005737]	cytoplasm [GO:0005737]; acyl carrier activity [GO:0000036]; ligase activity [GO:0016874]; phosphopantetheine binding [GO:0031177]; transferase activity [GO:0016740]; antibiotic biosynthetic process [GO:0017000]	acyl carrier activity [GO:0000036]; ligase activity [GO:0016874]; phosphopantetheine binding [GO:0031177]; transferase activity [GO:0016740]	bsu:BSU18330;
BSU33130	-1.54024	0.045829	Protein LiaI	liaI yvqI BSU33130	Bacillus subtilis (strain 168)	126		integral component of membrane [GO:0016021]; plasma membrane [GO:0005886]	integral component of membrane [GO:0016021]; plasma membrane [GO:0005886]		bsu:BSU33130;
BSU06960	-1.54122	0.0379628	Uncharacterized transcriptional regulatory protein YesN	yesN BSU06960	Bacillus subtilis (strain 168)	368	phosphorelay signal transduction system [GO:0000160]	cytoplasm [GO:0005737]	cytoplasm [GO:0005737]; DNA-binding transcription factor activity [GO:0003700]; sequence-specific DNA binding [GO:0043565]; phosphorelay signal transduction system [GO:0000160]	DNA-binding transcription factor activity [GO:0003700]; sequence-specific DNA binding [GO:0043565]	bsu:BSU06960;
BSU11382	-1.55619	0.0301031
BSU32600	-1.56604	0.00513687	Uncharacterized ABC transporter extracellular-binding protein YurO	yurO BSU32600	Bacillus subtilis (strain 168)	422		plasma membrane [GO:0005886]	plasma membrane [GO:0005886]		bsu:BSU32600;
BSU18960	-1.56909	0.035849	Prophage-derived-like uncharacterized protein YozM	yozM BSU18960	Bacillus subtilis (strain 168)	111					bsu:BSU18960;
BSU11381	-1.57359	0.027186
BSU09830	-1.57588	0.0343428	Stress response protein YhaX	yhaX BSU09830	Bacillus subtilis (strain 168)	288		cytosol [GO:0005829]	cytosol [GO:0005829]; magnesium ion binding [GO:0000287]; phosphatase activity [GO:0016791]	magnesium ion binding [GO:0000287]; phosphatase activity [GO:0016791]	bsu:BSU09830;
BSU38230	-1.58152	0.0434623	Uncharacterized protein YwcB	ywcB BSU38230 ipa-32r	Bacillus subtilis (strain 168)	102		integral component of membrane [GO:0016021]; plasma membrane [GO:0005886]	integral component of membrane [GO:0016021]; plasma membrane [GO:0005886]		bsu:BSU38230;
BSU10780	-1.60555	0.0214355	Uncharacterized protein YisN	yisN yucA BSU10780	Bacillus subtilis (strain 168)	195					bsu:BSU10780;
BSU01960	-1.60893	0.0400452	Putative bacteriocin-SkfA transport system permease protein SkfF	skfF ybdB BSU01960	Bacillus subtilis (strain 168)	447	bacteriocin biosynthetic process [GO:0030152]	integral component of membrane [GO:0016021]; plasma membrane [GO:0005886]	integral component of membrane [GO:0016021]; plasma membrane [GO:0005886]; bacteriocin biosynthetic process [GO:0030152]		bsu:BSU01960;
BSU26920	-1.61148	0.0133558	Uncharacterized protein YraJ	yraJ BSU26920	Bacillus subtilis (strain 168)	118					bsu:BSU26920;
BSU01340	-1.61816	0.0339363	50S ribosomal protein L30 (BL27)	rpmD BSU01340	Bacillus subtilis (strain 168)	59	translation [GO:0006412]	cytosolic large ribosomal subunit [GO:0022625]	cytosolic large ribosomal subunit [GO:0022625]; structural constituent of ribosome [GO:0003735]; translation [GO:0006412]	structural constituent of ribosome [GO:0003735]	bsu:BSU01340;
BSU35550	-1.656	0.0396365	Putative teichuronic acid biosynthesis glycosyltransferase TuaG (EC 2.4.-.-)	tuaG yvhG BSU35550	Bacillus subtilis (strain 168)	252	cell wall organization [GO:0071555]; teichuronic acid biosynthetic process [GO:0050845]		transferase activity, transferring glycosyl groups [GO:0016757]; cell wall organization [GO:0071555]; teichuronic acid biosynthetic process [GO:0050845]	transferase activity, transferring glycosyl groups [GO:0016757]	bsu:BSU35550;
BSU17740	-1.6582	0.0345559	Uncharacterized protein YnzB	ynzB BSU17740	Bacillus subtilis (strain 168)	62					bsu:BSU17740;
BSU12940	-1.6604	0.00538478	Dipeptide transport system permease protein DppC	dppC dciAC BSU12940	Bacillus subtilis (strain 168)	320	protein transport [GO:0015031]; sporulation resulting in formation of a cellular spore [GO:0030435]; transmembrane transport [GO:0055085]	integral component of membrane [GO:0016021]; plasma membrane [GO:0005886]	integral component of membrane [GO:0016021]; plasma membrane [GO:0005886]; protein transport [GO:0015031]; sporulation resulting in formation of a cellular spore [GO:0030435]; transmembrane transport [GO:0055085]		bsu:BSU12940;
BSU27570	-1.6664	0.0202724	Uncharacterized protein YrzK	yrzK BSU27570	Bacillus subtilis (strain 168)	56					bsu:BSU27570;
BSU13920	-1.66844	0.025789	Transcriptional regulator SplA	splA ykxI BSU13920	Bacillus subtilis (strain 168)	79					bsu:BSU13920;
BSU32040	-1.67824	0.015096	Putative amino acid transporter YuiF	yuiF BSU32040	Bacillus subtilis (strain 168)	442		integral component of membrane [GO:0016021]; plasma membrane [GO:0005886]	integral component of membrane [GO:0016021]; plasma membrane [GO:0005886]		bsu:BSU32040;
BSU36640	-1.68181	0.0221493	Urease subunit alpha (EC 3.5.1.5) (Urea amidohydrolase subunit alpha)	ureC BSU36640	Bacillus subtilis (strain 168)	569	urea catabolic process [GO:0043419]	cytoplasm [GO:0005737]	cytoplasm [GO:0005737]; nickel cation binding [GO:0016151]; urease activity [GO:0009039]; urea catabolic process [GO:0043419]	nickel cation binding [GO:0016151]; urease activity [GO:0009039]	bsu:BSU36640;
BSU13130	-1.69787	0.048088	Gamma-glutamyl phosphate reductase (GPR) (EC 1.2.1.41) (Glutamate-5-semialdehyde dehydrogenase) (Glutamyl-gamma-semialdehyde dehydrogenase) (GSA dehydrogenase)	proA BSU13130	Bacillus subtilis (strain 168)	415	L-proline biosynthetic process [GO:0055129]	cytoplasm [GO:0005737]	cytoplasm [GO:0005737]; glutamate-5-semialdehyde dehydrogenase activity [GO:0004350]; NADP binding [GO:0050661]; L-proline biosynthetic process [GO:0055129]	glutamate-5-semialdehyde dehydrogenase activity [GO:0004350]; NADP binding [GO:0050661]	bsu:BSU13130;
BSU19740	-1.70371	0.0452439	Uncharacterized aminotransferase YodT (EC 2.6.-.-)	yodT yokM BSU19740	Bacillus subtilis (strain 168)	444			pyridoxal phosphate binding [GO:0030170]; transaminase activity [GO:0008483]	pyridoxal phosphate binding [GO:0030170]; transaminase activity [GO:0008483]	bsu:BSU19740;
BSU27680	-1.70543	0.0474704	UPF0702 transmembrane protein YrbG	yrbG BSU27680	Bacillus subtilis (strain 168)	218		integral component of membrane [GO:0016021]; plasma membrane [GO:0005886]	integral component of membrane [GO:0016021]; plasma membrane [GO:0005886]		bsu:BSU27680;
BSU12080	-1.70598	0.0163054	Protoheme IX farnesyltransferase 1 (EC 2.5.1.141) (Heme B farnesyltransferase 1) (Heme O synthase 1)	ctaB1 ctaO BSU12080	Bacillus subtilis (strain 168)	320	cellular respiration [GO:0045333]; heme biosynthetic process [GO:0006783]; heme O biosynthetic process [GO:0048034]	integral component of membrane [GO:0016021]; plasma membrane [GO:0005886]	integral component of membrane [GO:0016021]; plasma membrane [GO:0005886]; farnesyltranstransferase activity [GO:0004311]; protoheme IX farnesyltransferase activity [GO:0008495]; cellular respiration [GO:0045333]; heme biosynthetic process [GO:0006783]; heme O biosynthetic process [GO:0048034]	farnesyltranstransferase activity [GO:0004311]; protoheme IX farnesyltransferase activity [GO:0008495]	bsu:BSU12080;
BSU23480	-1.7093	0.0489206	D-alanyl-D-alanine carboxypeptidase DacF (DD-carboxypeptidase) (DD-peptidase) (EC 3.4.16.4) (Penicillin-binding protein DacF) (PBP)	dacF BSU23480	Bacillus subtilis (strain 168)	389	cell wall organization [GO:0071555]; peptidoglycan biosynthetic process [GO:0009252]; regulation of cell shape [GO:0008360]	extracellular region [GO:0005576]	extracellular region [GO:0005576]; serine-type D-Ala-D-Ala carboxypeptidase activity [GO:0009002]; cell wall organization [GO:0071555]; peptidoglycan biosynthetic process [GO:0009252]; regulation of cell shape [GO:0008360]	serine-type D-Ala-D-Ala carboxypeptidase activity [GO:0009002]	bsu:BSU23480;
BSU12960	-1.71667	0.0192045	Dipeptide-binding protein DppE	dppE dciAE BSU12960	Bacillus subtilis (strain 168)	543	peptide transport [GO:0015833]; protein transport [GO:0015031]; sporulation resulting in formation of a cellular spore [GO:0030435]	ATP-binding cassette (ABC) transporter complex [GO:0043190]; outer membrane-bounded periplasmic space [GO:0030288]	ATP-binding cassette (ABC) transporter complex [GO:0043190]; outer membrane-bounded periplasmic space [GO:0030288]; peptide transmembrane transporter activity [GO:1904680]; peptide transport [GO:0015833]; protein transport [GO:0015031]; sporulation resulting in formation of a cellular spore [GO:0030435]	peptide transmembrane transporter activity [GO:1904680]	bsu:BSU12960;
BSU40170	-1.72471	0.00593058	Putative peptide biosynthesis protein YydG	yydG BSU40170	Bacillus subtilis (strain 168)	319			4 iron, 4 sulfur cluster binding [GO:0051539]; catalytic activity [GO:0003824]; metal ion binding [GO:0046872]	4 iron, 4 sulfur cluster binding [GO:0051539]; catalytic activity [GO:0003824]; metal ion binding [GO:0046872]	bsu:BSU40170;
BSU01970	-1.73217	0.0332217	Uncharacterized protein SkfG	skfG ybdD BSU01970	Bacillus subtilis (strain 168)	171	bacteriocin biosynthetic process [GO:0030152]		bacteriocin biosynthetic process [GO:0030152]		bsu:BSU01970;
BSU01950	-1.73381	0.0297283	SkfA peptide export ATP-binding protein SkfE (EC 7.3.2.3)	skfE ybdA BSU01950	Bacillus subtilis (strain 168)	239	bacteriocin biosynthetic process [GO:0030152]	plasma membrane [GO:0005886]	plasma membrane [GO:0005886]; ABC-type sulfate transporter activity [GO:0015419]; ABC-type thiosulfate transporter activity [GO:0102025]; ATP binding [GO:0005524]; bacteriocin biosynthetic process [GO:0030152]	ABC-type sulfate transporter activity [GO:0015419]; ABC-type thiosulfate transporter activity [GO:0102025]; ATP binding [GO:0005524]	bsu:BSU01950;
BSU28960	-1.7342	0.0383979	Uncharacterized protein YtxC (ORF-281)	ytxC BSU28960	Bacillus subtilis (strain 168)	281					bsu:BSU28960;
BSU32270	-1.73797	0.0495123	Endospore coat-associated protein YutH	yutH BSU32270	Bacillus subtilis (strain 168)	339	sporulation resulting in formation of a cellular spore [GO:0030435]	endospore-forming forespore [GO:0042601]; membrane [GO:0016020]	endospore-forming forespore [GO:0042601]; membrane [GO:0016020]; sporulation resulting in formation of a cellular spore [GO:0030435]		bsu:BSU32270;
BSU31730	-1.73951	0.0439942	Uncharacterized protein YuzC	yuzC BSU31730	Bacillus subtilis (strain 168)	122					bsu:BSU31730;
BSU03700	-1.74068	0.0269957	Spore germination protein KA	gerKA BSU03700	Bacillus subtilis (strain 168)	544	spore germination [GO:0009847]	integral component of membrane [GO:0016021]; plasma membrane [GO:0005886]	integral component of membrane [GO:0016021]; plasma membrane [GO:0005886]; spore germination [GO:0009847]		bsu:BSU03700;
BSU25770	-1.7426	0.0361444	Putative DNA recombinase (Stage IV sporulation protein CA)	cisA spoIVCA BSU25770	Bacillus subtilis (strain 168)	500	DNA integration [GO:0015074]; DNA recombination [GO:0006310]		DNA binding [GO:0003677]; recombinase activity [GO:0000150]; DNA integration [GO:0015074]; DNA recombination [GO:0006310]	DNA binding [GO:0003677]; recombinase activity [GO:0000150]	bsu:BSU25770;
BSU01980	-1.74753	0.0307694	Thioredoxin-like protein SkfH	skfH ybdE BSU01980	Bacillus subtilis (strain 168)	141	bacteriocin biosynthetic process [GO:0030152]		bacteriocin biosynthetic process [GO:0030152]		bsu:BSU01980;
BSU30230	-1.76122	0.0269887	L-Lysine--8-amino-7-oxononanoate transaminase (EC 2.6.1.105) (7,8-diamino-pelargonic acid aminotransferase) (DAPA AT) (DAPA aminotransferase) (7,8-diaminononanoate synthase) (DANS) (Diaminopelargonic acid synthase) (L-Lysine--8-amino-7-oxononanoate aminotransferase)	bioK bioA BSU30230	Bacillus subtilis (strain 168)	448	biotin biosynthetic process [GO:0009102]	cytoplasm [GO:0005737]	cytoplasm [GO:0005737]; adenosylmethionine-8-amino-7-oxononanoate transaminase activity [GO:0004015]; pyridoxal phosphate binding [GO:0030170]; biotin biosynthetic process [GO:0009102]	adenosylmethionine-8-amino-7-oxononanoate transaminase activity [GO:0004015]; pyridoxal phosphate binding [GO:0030170]	bsu:BSU30230;
BSU36660	-1.76163	0.0203332	Urease subunit gamma (EC 3.5.1.5) (Urea amidohydrolase subunit gamma)	ureA BSU36660	Bacillus subtilis (strain 168)	105	urea catabolic process [GO:0043419]	cytoplasm [GO:0005737]	cytoplasm [GO:0005737]; nickel cation binding [GO:0016151]; urease activity [GO:0009039]; urea catabolic process [GO:0043419]	nickel cation binding [GO:0016151]; urease activity [GO:0009039]	bsu:BSU36660;
BSU14200	-1.76938	0.0377743	UPF0180 protein YkuS	ykuS BSU14200	Bacillus subtilis (strain 168)	81					bsu:BSU14200;
BSU22849	-1.77249	0.0326419	Uncharacterized protein YpzH	ypzH BSU22849	Bacillus subtilis (strain 168)	64					bsu:BSU22849;
BSU03190	-1.77492	0.046402	Uncharacterized protein YcgL	ycgL BSU03190	Bacillus subtilis (strain 168)	260					bsu:BSU03190;
BSU32410	-1.77708	0.0428854	Allantoinase (EC 3.5.2.5) (Allantoin-utilizing enzyme)	allB pucH yunH BSU32410	Bacillus subtilis (strain 168)	446	allantoin catabolic process [GO:0000256]; purine nucleobase catabolic process [GO:0006145]	cytoplasm [GO:0005737]	cytoplasm [GO:0005737]; allantoinase activity [GO:0004038]; cobalt ion binding [GO:0050897]; zinc ion binding [GO:0008270]; allantoin catabolic process [GO:0000256]; purine nucleobase catabolic process [GO:0006145]	allantoinase activity [GO:0004038]; cobalt ion binding [GO:0050897]; zinc ion binding [GO:0008270]	bsu:BSU32410;
BSU01935	-1.77814	0.0367139	Sporulation-killing factor biosynthesis protein SkfC	skfC skfD ybcS ybcT BSU01935 BSU01930 BSU01940	Bacillus subtilis (strain 168)	496	bacteriocin biosynthetic process [GO:0030152]; CAAX-box protein processing [GO:0071586]	integral component of membrane [GO:0016021]	integral component of membrane [GO:0016021]; metalloendopeptidase activity [GO:0004222]; bacteriocin biosynthetic process [GO:0030152]; CAAX-box protein processing [GO:0071586]	metalloendopeptidase activity [GO:0004222]	bsu:BSU01935;
BSU08090	-1.78259	0.00550167	Dihydrolipoyl dehydrogenase (EC 1.8.1.4) (Dihydrolipoamide dehydrogenase) (E3 component of acetoin cleaving system)	acoL yfjH BSU08090	Bacillus subtilis (strain 168)	458	acetoin catabolic process [GO:0045150]; cell redox homeostasis [GO:0045454]; glycolytic process [GO:0006096]	cytoplasm [GO:0005737]	cytoplasm [GO:0005737]; dihydrolipoyl dehydrogenase activity [GO:0004148]; flavin adenine dinucleotide binding [GO:0050660]; acetoin catabolic process [GO:0045150]; cell redox homeostasis [GO:0045454]; glycolytic process [GO:0006096]	dihydrolipoyl dehydrogenase activity [GO:0004148]; flavin adenine dinucleotide binding [GO:0050660]	bsu:BSU08090;
BSU38090	-1.79191	0.0246283	Minor extracellular protease vpr (EC 3.4.21.-)	vpr BSU38090 ipa-45r	Bacillus subtilis (strain 168)	806		extracellular region [GO:0005576]	extracellular region [GO:0005576]; serine-type endopeptidase activity [GO:0004252]	serine-type endopeptidase activity [GO:0004252]	bsu:BSU38090;
BSU11549	-1.81745	0.0495317	Uncharacterized membrane protein YizD	yizD BSU11549	Bacillus subtilis (strain 168)	55		integral component of membrane [GO:0016021]; plasma membrane [GO:0005886]	integral component of membrane [GO:0016021]; plasma membrane [GO:0005886]		bsu:BSU11549;
BSU30200	-1.82074	0.0397517	Biotin synthase (EC 2.8.1.6)	bioB BSU30200	Bacillus subtilis (strain 168)	335	biotin biosynthetic process [GO:0009102]		2 iron, 2 sulfur cluster binding [GO:0051537]; 4 iron, 4 sulfur cluster binding [GO:0051539]; biotin synthase activity [GO:0004076]; iron ion binding [GO:0005506]; biotin biosynthetic process [GO:0009102]	2 iron, 2 sulfur cluster binding [GO:0051537]; 4 iron, 4 sulfur cluster binding [GO:0051539]; biotin synthase activity [GO:0004076]; iron ion binding [GO:0005506]	bsu:BSU30200;
BSU10390	-1.83223	0.0298316	Putative Rieske 2Fe-2S iron-sulfur protein YhfW (EC 1.-.-.-)	yhfW BSU10390	Bacillus subtilis (strain 168)	509		cytoplasm [GO:0005737]; membrane [GO:0016020]	cytoplasm [GO:0005737]; membrane [GO:0016020]; 2 iron, 2 sulfur cluster binding [GO:0051537]; metal ion binding [GO:0046872]; oxidoreductase activity [GO:0016491]	2 iron, 2 sulfur cluster binding [GO:0051537]; metal ion binding [GO:0046872]; oxidoreductase activity [GO:0016491]	bsu:BSU10390;
BSU06920	-1.83715	0.0248766	Uncharacterized N-acetyltransferase YesJ (EC 2.3.1.-)	yesJ yeeN yfxC yfxD BSU06920	Bacillus subtilis (strain 168)	180			N-acetyltransferase activity [GO:0008080]	N-acetyltransferase activity [GO:0008080]	bsu:BSU06920;
BSU26990	-1.84119	0.0442539	Spore coat protein F-like protein YraD	yraD BSU26990	Bacillus subtilis (strain 168)	99	sporulation resulting in formation of a cellular spore [GO:0030435]		sporulation resulting in formation of a cellular spore [GO:0030435]		bsu:BSU26990;
BSU31290	-1.84309	0.0412556	Probable oligo-1,6-glucosidase 3 (EC 3.2.1.10) (Oligosaccharide alpha-1,6-glucosidase 3) (Sucrase-isomaltase 3) (Isomaltase 3)	yugT BSU31290	Bacillus subtilis (strain 168)	554	oligosaccharide catabolic process [GO:0009313]	cytoplasm [GO:0005737]	cytoplasm [GO:0005737]; alpha-amylase activity [GO:0004556]; oligo-1,6-glucosidase activity [GO:0004574]; oligosaccharide catabolic process [GO:0009313]	alpha-amylase activity [GO:0004556]; oligo-1,6-glucosidase activity [GO:0004574]	bsu:BSU31290;
BSU19400	-1.8873	0.0167656	Superoxide dismutase-like protein YojM	yojM BSU19400	Bacillus subtilis (strain 168)	196	removal of superoxide radicals [GO:0019430]	plasma membrane [GO:0005886]	plasma membrane [GO:0005886]; copper ion binding [GO:0005507]; identical protein binding [GO:0042802]; superoxide dismutase activity [GO:0004784]; zinc ion binding [GO:0008270]; removal of superoxide radicals [GO:0019430]	copper ion binding [GO:0005507]; identical protein binding [GO:0042802]; superoxide dismutase activity [GO:0004784]; zinc ion binding [GO:0008270]	bsu:BSU19400;
BSU09770	-1.88798	0.0320511	Endospore coat-associated protein YheD	yheD BSU09770	Bacillus subtilis (strain 168)	453	sporulation resulting in formation of a cellular spore [GO:0030435]	endospore-forming forespore [GO:0042601]; membrane [GO:0016020]	endospore-forming forespore [GO:0042601]; membrane [GO:0016020]; sporulation resulting in formation of a cellular spore [GO:0030435]		bsu:BSU09770;
BSU30740	-1.88888	0.037767	Manganese transport system membrane protein MntD	mntD ytgD BSU30740	Bacillus subtilis (strain 168)	295	ion transport [GO:0006811]; response to zinc ion [GO:0010043]	ATP-binding cassette (ABC) transporter complex [GO:0043190]; integral component of plasma membrane [GO:0005887]; plasma membrane [GO:0005886]	ATP-binding cassette (ABC) transporter complex [GO:0043190]; integral component of plasma membrane [GO:0005887]; plasma membrane [GO:0005886]; ATPase-coupled transmembrane transporter activity [GO:0042626]; ion transport [GO:0006811]; response to zinc ion [GO:0010043]	ATPase-coupled transmembrane transporter activity [GO:0042626]	bsu:BSU30740;
BSU17140	-1.89299	0.00346681	Polyketide biosynthesis malonyl-ACP decarboxylase PksF (EC 4.1.1.87) (Malonyl acyl-carrier-protein decarboxylase)	pksF BSU17140	Bacillus subtilis (strain 168)	415	antibiotic biosynthetic process [GO:0017000]; fatty acid biosynthetic process [GO:0006633]	cytosol [GO:0005829]	cytosol [GO:0005829]; 3-oxoacyl-[acyl-carrier-protein] synthase activity [GO:0004315]; lyase activity [GO:0016829]; antibiotic biosynthetic process [GO:0017000]; fatty acid biosynthetic process [GO:0006633]	3-oxoacyl-[acyl-carrier-protein] synthase activity [GO:0004315]; lyase activity [GO:0016829]	bsu:BSU17140;
BSU34220	-1.89841	0.012162	Putative pyruvyl transferase EpsO (EC 2.-.-.-)	epsO yvfF BSU34220	Bacillus subtilis (strain 168)	322	polysaccharide biosynthetic process [GO:0000271]		transferase activity [GO:0016740]; polysaccharide biosynthetic process [GO:0000271]	transferase activity [GO:0016740]	bsu:BSU34220;
BSU25060	-1.91098	0.0375724	Uncharacterized protein YqfZ	yqfZ BSU25060	Bacillus subtilis (strain 168)	99		cell wall [GO:0005618]; extracellular region [GO:0005576]; integral component of membrane [GO:0016021]	cell wall [GO:0005618]; extracellular region [GO:0005576]; integral component of membrane [GO:0016021]		bsu:BSU25060;
BSU11290	-1.91637	0.0485863	Uncharacterized protein YjaV	yjaV BSU11290	Bacillus subtilis (strain 168)	185					bsu:BSU11290;
BSU15170	-1.9424	0.0381549	Stage V sporulation protein D (EC 3.4.16.4) (Sporulation-specific penicillin-binding protein)	spoVD BSU15170	Bacillus subtilis (strain 168)	646	cell wall organization [GO:0071555]; peptidoglycan biosynthetic process [GO:0009252]; regulation of cell shape [GO:0008360]; sporulation resulting in formation of a cellular spore [GO:0030435]	integral component of plasma membrane [GO:0005887]	integral component of plasma membrane [GO:0005887]; penicillin binding [GO:0008658]; serine-type D-Ala-D-Ala carboxypeptidase activity [GO:0009002]; cell wall organization [GO:0071555]; peptidoglycan biosynthetic process [GO:0009252]; regulation of cell shape [GO:0008360]; sporulation resulting in formation of a cellular spore [GO:0030435]	penicillin binding [GO:0008658]; serine-type D-Ala-D-Ala carboxypeptidase activity [GO:0009002]	bsu:BSU15170;
BSU08980	-1.94964	0.046686	Stress response UPF0229 protein YhbH	yhbH yzdC BSU08980	Bacillus subtilis (strain 168)	392					bsu:BSU08980;
BSU25350	-1.9517	0.0426206	Uncharacterized protein YqfD	yqfD BSU25350	Bacillus subtilis (strain 168)	398	sporulation resulting in formation of a cellular spore [GO:0030435]	integral component of membrane [GO:0016021]; plasma membrane [GO:0005886]	integral component of membrane [GO:0016021]; plasma membrane [GO:0005886]; sporulation resulting in formation of a cellular spore [GO:0030435]		bsu:BSU25350;
BSU24150	-1.95213	0.0364196	Acyl-CoA dehydrogenase (EC 1.3.99.-)	mmgC yqiN BSU24150	Bacillus subtilis (strain 168)	379	sporulation resulting in formation of a cellular spore [GO:0030435]		acyl-CoA dehydrogenase activity [GO:0003995]; flavin adenine dinucleotide binding [GO:0050660]; sporulation resulting in formation of a cellular spore [GO:0030435]	acyl-CoA dehydrogenase activity [GO:0003995]; flavin adenine dinucleotide binding [GO:0050660]	bsu:BSU24150;
BSU29500	-1.97282	0.0297635	Uncharacterized spore protein YtfJ	ytfJ BSU29500	Bacillus subtilis (strain 168)	151	sporulation resulting in formation of a cellular spore [GO:0030435]		sporulation resulting in formation of a cellular spore [GO:0030435]		bsu:BSU29500;
BSU29510	-1.97591	0.0444576	Uncharacterized protein YtfI	ytfI BSU29510	Bacillus subtilis (strain 168)	226					bsu:BSU29510;
BSU28210	-1.98195	0.0299086	Lon protease 2 (EC 3.4.21.53) (ATP-dependent protease La 2)	lon2 lonB ysxF BSU28210	Bacillus subtilis (strain 168)	552	protein catabolic process [GO:0030163]	cytoplasm [GO:0005737]	cytoplasm [GO:0005737]; ATP binding [GO:0005524]; ATP-dependent peptidase activity [GO:0004176]; serine-type endopeptidase activity [GO:0004252]; protein catabolic process [GO:0030163]	ATP binding [GO:0005524]; ATP-dependent peptidase activity [GO:0004176]; serine-type endopeptidase activity [GO:0004252]	bsu:BSU28210;
BSU36650	-1.98302	0.0099752	Urease subunit beta (EC 3.5.1.5) (Urea amidohydrolase subunit beta)	ureB BSU36650	Bacillus subtilis (strain 168)	124	urea catabolic process [GO:0043419]	urease complex [GO:0035550]	urease complex [GO:0035550]; urease activity [GO:0009039]; urea catabolic process [GO:0043419]	urease activity [GO:0009039]	bsu:BSU36650;
BSU24130	-1.99639	0.0301747	Citrate/2-methylcitrate dehydratase (EC 4.2.1.-)	mmgE prpD yqiP BSU24130	Bacillus subtilis (strain 168)	472	propionate metabolic process, methylcitrate cycle [GO:0019679]; sporulation resulting in formation of a cellular spore [GO:0030435]; tricarboxylic acid cycle [GO:0006099]		2 iron, 2 sulfur cluster binding [GO:0051537]; 2-methylcitrate dehydratase activity [GO:0047547]; citrate dehydratase activity [GO:0047780]; propionate metabolic process, methylcitrate cycle [GO:0019679]; sporulation resulting in formation of a cellular spore [GO:0030435]; tricarboxylic acid cycle [GO:0006099]	2 iron, 2 sulfur cluster binding [GO:0051537]; 2-methylcitrate dehydratase activity [GO:0047547]; citrate dehydratase activity [GO:0047780]	bsu:BSU24130;
BSU24160	-1.99743	0.0315703	Probable 3-hydroxybutyryl-CoA dehydrogenase (EC 1.1.1.157) (Beta-hydroxybutyryl-CoA dehydrogenase) (BHBD)	mmgB yqiM BSU24160	Bacillus subtilis (strain 168)	287	butyrate metabolic process [GO:0019605]; sporulation resulting in formation of a cellular spore [GO:0030435]		3-hydroxybutyryl-CoA dehydrogenase activity [GO:0008691]; NAD+ binding [GO:0070403]; butyrate metabolic process [GO:0019605]; sporulation resulting in formation of a cellular spore [GO:0030435]	3-hydroxybutyryl-CoA dehydrogenase activity [GO:0008691]; NAD+ binding [GO:0070403]	bsu:BSU24160;
BSU24140	-1.99844	0.0304171	Citrate/2-methylcitrate synthase (EC 2.3.3.-) (EC 2.3.3.16) (2-methylcitrate synthase) (2-MCS) (MCS) (Citrate synthase)	mmgD yqiO BSU24140	Bacillus subtilis (strain 168)	372	carbohydrate metabolic process [GO:0005975]; propionate metabolic process, methylcitrate cycle [GO:0019679]; sporulation resulting in formation of a cellular spore [GO:0030435]; tricarboxylic acid cycle [GO:0006099]		2-methylcitrate synthase activity [GO:0050440]; citrate (Si)-synthase activity [GO:0004108]; citrate synthase activity [GO:0036440]; carbohydrate metabolic process [GO:0005975]; propionate metabolic process, methylcitrate cycle [GO:0019679]; sporulation resulting in formation of a cellular spore [GO:0030435]; tricarboxylic acid cycle [GO:0006099]	2-methylcitrate synthase activity [GO:0050440]; citrate (Si)-synthase activity [GO:0004108]; citrate synthase activity [GO:0036440]	bsu:BSU24140;
BSU12950	-2.00132	0.0062871	Dipeptide transport ATP-binding protein DppD (EC 7.4.2.9)	dppD dciAD BSU12950	Bacillus subtilis (strain 168)	335	protein transport [GO:0015031]; sporulation resulting in formation of a cellular spore [GO:0030435]; transmembrane transport [GO:0055085]	plasma membrane [GO:0005886]	plasma membrane [GO:0005886]; ATP binding [GO:0005524]; ATPase-coupled transmembrane transporter activity [GO:0042626]; transmembrane transporter activity [GO:0022857]; protein transport [GO:0015031]; sporulation resulting in formation of a cellular spore [GO:0030435]; transmembrane transport [GO:0055085]	ATPase-coupled transmembrane transporter activity [GO:0042626]; ATP binding [GO:0005524]; transmembrane transporter activity [GO:0022857]	bsu:BSU12950;
BSU09780	-2.00231	0.0264054	Endospore coat-associated protein YheC	yheC BSU09780	Bacillus subtilis (strain 168)	363	sporulation resulting in formation of a cellular spore [GO:0030435]	endospore-forming forespore [GO:0042601]; membrane [GO:0016020]	endospore-forming forespore [GO:0042601]; membrane [GO:0016020]; ATP binding [GO:0005524]; sporulation resulting in formation of a cellular spore [GO:0030435]	ATP binding [GO:0005524]	bsu:BSU09780;
BSU39060	-2.00633	0.0232445	Citrate transporter	citN citH yxiQ BSU39060 N15CR	Bacillus subtilis (strain 168)	426	anion transmembrane transport [GO:0098656]; citrate metabolic process [GO:0006101]	integral component of membrane [GO:0016021]; plasma membrane [GO:0005886]	integral component of membrane [GO:0016021]; plasma membrane [GO:0005886]; citrate transmembrane transporter activity [GO:0015137]; symporter activity [GO:0015293]; anion transmembrane transport [GO:0098656]; citrate metabolic process [GO:0006101]	citrate transmembrane transporter activity [GO:0015137]; symporter activity [GO:0015293]	bsu:BSU39060;
BSU11730	-2.00802	0.0261226	Spore coat protein O	cotO yjbX BSU11730	Bacillus subtilis (strain 168)	227	sporulation resulting in formation of a cellular spore [GO:0030435]		sporulation resulting in formation of a cellular spore [GO:0030435]		bsu:BSU11730;
BSU01530	-2.00993	0.0346684	Germination-specific N-acetylmuramoyl-L-alanine amidase (EC 3.5.1.28) (Autolysin) (Cell wall hydrolase)	cwlD BSU01530	Bacillus subtilis (strain 168)	237	cell wall organization [GO:0071555]; peptidoglycan catabolic process [GO:0009253]	extracellular region [GO:0005576]	extracellular region [GO:0005576]; N-acetylmuramoyl-L-alanine amidase activity [GO:0008745]; cell wall organization [GO:0071555]; peptidoglycan catabolic process [GO:0009253]	N-acetylmuramoyl-L-alanine amidase activity [GO:0008745]	bsu:BSU01530;
BSU24580	-2.0134	0.0241084	Uncharacterized ATP-dependent helicase YqhH (EC 3.6.4.-)	yqhH BSU24580	Bacillus subtilis (strain 168)	557			ATP binding [GO:0005524]; helicase activity [GO:0004386]; hydrolase activity [GO:0016787]; nucleosome-dependent ATPase activity [GO:0070615]	ATP binding [GO:0005524]; helicase activity [GO:0004386]; hydrolase activity [GO:0016787]; nucleosome-dependent ATPase activity [GO:0070615]	bsu:BSU24580;
BSU18290	-2.01406	0.0152564	UPF0713 protein YngL	yngL BSU18290	Bacillus subtilis (strain 168)	130		integral component of membrane [GO:0016021]; plasma membrane [GO:0005886]	integral component of membrane [GO:0016021]; plasma membrane [GO:0005886]		bsu:BSU18290;
BSU24170	-2.02021	0.033231	Acetyl-CoA acetyltransferase (EC 2.3.1.9) (Acetoacetyl-CoA thiolase)	mmgA yqiL BSU24170	Bacillus subtilis (strain 168)	393	fatty acid beta-oxidation [GO:0006635]; sporulation resulting in formation of a cellular spore [GO:0030435]	cytoplasm [GO:0005737]	cytoplasm [GO:0005737]; acetyl-CoA C-acetyltransferase activity [GO:0003985]; fatty acid beta-oxidation [GO:0006635]; sporulation resulting in formation of a cellular spore [GO:0030435]	acetyl-CoA C-acetyltransferase activity [GO:0003985]	bsu:BSU24170;
BSU23170	-2.02034	0.0458095	Spore maturation protein B	spmB ypuK BSU23170	Bacillus subtilis (strain 168)	178	sporulation resulting in formation of a cellular spore [GO:0030435]	integral component of membrane [GO:0016021]; plasma membrane [GO:0005886]	integral component of membrane [GO:0016021]; plasma membrane [GO:0005886]; sporulation resulting in formation of a cellular spore [GO:0030435]		bsu:BSU23170;
BSU30980	-2.03037	0.0318811	1,4-alpha-glucan branching enzyme GlgB (EC 2.4.1.18) (1,4-alpha-D-glucan:1,4-alpha-D-glucan 6-glucosyl-transferase) (Alpha-(1->4)-glucan branching enzyme) (Glycogen branching enzyme) (BE)	glgB BSU30980	Bacillus subtilis (strain 168)	627	carbohydrate metabolic process [GO:0005975]; glycogen biosynthetic process [GO:0005978]	cytoplasm [GO:0005737]; cytosol [GO:0005829]	cytoplasm [GO:0005737]; cytosol [GO:0005829]; 1,4-alpha-glucan branching enzyme activity [GO:0003844]; 1,4-alpha-glucan branching enzyme activity (using a glucosylated glycogenin as primer for glycogen synthesis) [GO:0102752]; cation binding [GO:0043169]; hydrolase activity, hydrolyzing O-glycosyl compounds [GO:0004553]; carbohydrate metabolic process [GO:0005975]; glycogen biosynthetic process […	1,4-alpha-glucan branching enzyme activity [GO:0003844]; 1,4-alpha-glucan branching enzyme activity (using a glucosylated glycogenin as primer for glycogen synthesis) [GO:0102752]; cation binding [GO:0043169]; hydrolase activity, hydrolyzing O-glycosyl compounds [GO:0004553]	bsu:BSU30980;
BSU36580	-2.03097	0.01408	Uncharacterized protein YwnF	ywnF BSU36580	Bacillus subtilis (strain 168)	144		integral component of membrane [GO:0016021]; plasma membrane [GO:0005886]	integral component of membrane [GO:0016021]; plasma membrane [GO:0005886]		bsu:BSU36580;
BSU34900	-2.04674	0.00494125	Imidazoleglycerol-phosphate dehydratase (IGPD) (EC 4.2.1.19)	hisB BSU34900	Bacillus subtilis (strain 168)	194	histidine biosynthetic process [GO:0000105]	cytoplasm [GO:0005737]	cytoplasm [GO:0005737]; imidazoleglycerol-phosphate dehydratase activity [GO:0004424]; histidine biosynthetic process [GO:0000105]	imidazoleglycerol-phosphate dehydratase activity [GO:0004424]	bsu:BSU34900;
BSU15030	-2.06741	0.0308569	Sporulation integral membrane protein YlbJ	ylbJ BSU15030	Bacillus subtilis (strain 168)	408	sporulation resulting in formation of a cellular spore [GO:0030435]	integral component of membrane [GO:0016021]; plasma membrane [GO:0005886]	integral component of membrane [GO:0016021]; plasma membrane [GO:0005886]; sporulation resulting in formation of a cellular spore [GO:0030435]		bsu:BSU15030;
BSU36420	-2.0735	0.0222665	Stage III sporulation protein D (14 kDa transcription factor)	spoIIID BSU36420	Bacillus subtilis (strain 168)	93	sporulation resulting in formation of a cellular spore [GO:0030435]		DNA binding [GO:0003677]; DNA-binding transcription factor activity [GO:0003700]; sporulation resulting in formation of a cellular spore [GO:0030435]	DNA binding [GO:0003677]; DNA-binding transcription factor activity [GO:0003700]	bsu:BSU36420;
BSU14830	-2.08753	0.0240189	Glutaminase 2 (EC 3.5.1.2)	glsA2 ylaM BSU14830	Bacillus subtilis (strain 168)	309	glutamate biosynthetic process [GO:0006537]; glutamine catabolic process [GO:0006543]		glutaminase activity [GO:0004359]; glutamate biosynthetic process [GO:0006537]; glutamine catabolic process [GO:0006543]	glutaminase activity [GO:0004359]	bsu:BSU14830;
BSU28110	-2.09216	0.029551	Stage VI sporulation protein D	spoVID BSU28110	Bacillus subtilis (strain 168)	575	sporulation resulting in formation of a cellular spore [GO:0030435]		ATPase binding [GO:0051117]; lytic endotransglycosylase activity [GO:0008932]; sporulation resulting in formation of a cellular spore [GO:0030435]	ATPase binding [GO:0051117]; lytic endotransglycosylase activity [GO:0008932]	bsu:BSU28110;
BSU17150	-2.0979	0.000739344	Polyketide biosynthesis 3-hydroxy-3-methylglutaryl-ACP synthase PksG (HMG synthase) (EC 2.3.3.-)	pksG BSU17150	Bacillus subtilis (strain 168)	420	acetyl-CoA metabolic process [GO:0006084]; antibiotic biosynthetic process [GO:0017000]; farnesyl diphosphate biosynthetic process, mevalonate pathway [GO:0010142]	cytoplasm [GO:0005737]	cytoplasm [GO:0005737]; hydroxymethylglutaryl-CoA synthase activity [GO:0004421]; acetyl-CoA metabolic process [GO:0006084]; antibiotic biosynthetic process [GO:0017000]; farnesyl diphosphate biosynthetic process, mevalonate pathway [GO:0010142]	hydroxymethylglutaryl-CoA synthase activity [GO:0004421]	bsu:BSU17150;
BSU24440	-2.09823	0.0421047	Uncharacterized protein YqhV	yqhV yqgE BSU24440	Bacillus subtilis (strain 168)	93		integral component of membrane [GO:0016021]; plasma membrane [GO:0005886]	integral component of membrane [GO:0016021]; plasma membrane [GO:0005886]		bsu:BSU24440;
BSU13000	-2.10095	0.00539455	Putative oligopeptide transport ATP-binding protein YkfD (EC 7.4.2.-)	ykfD BSU13000	Bacillus subtilis (strain 168)	329	peptide transport [GO:0015833]		ATP binding [GO:0005524]; ATPase-coupled transmembrane transporter activity [GO:0042626]; peptide transport [GO:0015833]	ATPase-coupled transmembrane transporter activity [GO:0042626]; ATP binding [GO:0005524]	bsu:BSU13000;
BSU04630	-2.10784	0.0397372	Sporulation protein YdcC	ydcC BSU04630	Bacillus subtilis (strain 168)	338	sporulation resulting in formation of a cellular spore [GO:0030435]	integral component of membrane [GO:0016021]; plasma membrane [GO:0005886]	integral component of membrane [GO:0016021]; plasma membrane [GO:0005886]; sporulation resulting in formation of a cellular spore [GO:0030435]		bsu:BSU04630;
BSU17720	-2.10942	0.0185941	Uncharacterized protein YndA	yndA BSU17720	Bacillus subtilis (strain 168)	132					bsu:BSU17720;
BSU23190	-2.11277	0.0421949	D-alanyl-D-alanine carboxypeptidase DacB (DD-carboxypeptidase) (DD-peptidase) (EC 3.4.16.4) (Penicillin-binding protein 5*) (PBP-5*) (Penicillin-binding protein 5a) (PBP-5a)	dacB BSU23190	Bacillus subtilis (strain 168)	382	cell wall organization [GO:0071555]; peptidoglycan biosynthetic process [GO:0009252]; regulation of cell shape [GO:0008360]; sporulation resulting in formation of a cellular spore [GO:0030435]	membrane [GO:0016020]	membrane [GO:0016020]; serine-type D-Ala-D-Ala carboxypeptidase activity [GO:0009002]; cell wall organization [GO:0071555]; peptidoglycan biosynthetic process [GO:0009252]; regulation of cell shape [GO:0008360]; sporulation resulting in formation of a cellular spore [GO:0030435]	serine-type D-Ala-D-Ala carboxypeptidase activity [GO:0009002]	bsu:BSU23190;
BSU37190	-2.12273	0.0182685	Minor cardiolipin synthase ClsB	clsB ywjE BSU37190	Bacillus subtilis (strain 168)	398	cardiolipin biosynthetic process [GO:0032049]; sporulation [GO:0043934]	integral component of membrane [GO:0016021]; plasma membrane [GO:0005886]	integral component of membrane [GO:0016021]; plasma membrane [GO:0005886]; cardiolipin synthase activity [GO:0008808]; cardiolipin biosynthetic process [GO:0032049]; sporulation [GO:0043934]	cardiolipin synthase activity [GO:0008808]	bsu:BSU37190;
BSU40940	-2.12925	0.0265402	Uncharacterized protein YyaD	yyaD BSU40940	Bacillus subtilis (strain 168)	338					bsu:BSU40940;
BSU08070	-2.1345	0.000385717	Acetoin:2,6-dichlorophenolindophenol oxidoreductase subunit beta (Acetoin:DCPIP oxidoreductase-beta) (Ao:DCPIP OR) (EC 1.1.1.-) (TPP-dependent acetoin dehydrogenase E1 subunit beta)	acoB yfjJ BSU08070	Bacillus subtilis (strain 168)	342	acetoin catabolic process [GO:0045150]		oxidoreductase activity [GO:0016491]; acetoin catabolic process [GO:0045150]	oxidoreductase activity [GO:0016491]	bsu:BSU08070;
BSU30970	-2.13954	0.0274666	Glucose-1-phosphate adenylyltransferase (EC 2.7.7.27) (ADP-glucose pyrophosphorylase) (ADPGlc PPase) (ADP-glucose synthase)	glgC BSU30970	Bacillus subtilis (strain 168)	380	glycogen biosynthetic process [GO:0005978]		ATP binding [GO:0005524]; glucose-1-phosphate adenylyltransferase activity [GO:0008878]; glycogen biosynthetic process [GO:0005978]	ATP binding [GO:0005524]; glucose-1-phosphate adenylyltransferase activity [GO:0008878]	bsu:BSU30970;
BSU25790	-2.14991	0.0229656	Arsenite resistance protein ArsB	arsB yqcL BSU25790	Bacillus subtilis (strain 168)	346	antimonite transport [GO:0015699]; arsenite transport [GO:0015700]; response to arsenic-containing substance [GO:0046685]	integral component of membrane [GO:0016021]; plasma membrane [GO:0005886]	integral component of membrane [GO:0016021]; plasma membrane [GO:0005886]; antimonite transmembrane transporter activity [GO:0015104]; antiporter activity [GO:0015297]; arsenite transmembrane transporter activity [GO:0015105]; antimonite transport [GO:0015699]; arsenite transport [GO:0015700]; response to arsenic-containing substance [GO:0046685]	antimonite transmembrane transporter activity [GO:0015104]; antiporter activity [GO:0015297]; arsenite transmembrane transporter activity [GO:0015105]	bsu:BSU25790;
BSU34910	-2.15665	0.00144526	Histidinol dehydrogenase (HDH) (EC 1.1.1.23)	hisD BSU34910	Bacillus subtilis (strain 168)	427	histidine biosynthetic process [GO:0000105]	cytoplasm [GO:0005737]; cytosol [GO:0005829]	cytoplasm [GO:0005737]; cytosol [GO:0005829]; histidinol dehydrogenase activity [GO:0004399]; NAD binding [GO:0051287]; zinc ion binding [GO:0008270]; histidine biosynthetic process [GO:0000105]	histidinol dehydrogenase activity [GO:0004399]; NAD binding [GO:0051287]; zinc ion binding [GO:0008270]	bsu:BSU34910;
BSU36940	-2.1623	0.0283051	Putative manganese efflux pump MntP	mntP ywlD BSU36940 ipc-30d	Bacillus subtilis (strain 168)	185		integral component of membrane [GO:0016021]; plasma membrane [GO:0005886]	integral component of membrane [GO:0016021]; plasma membrane [GO:0005886]; manganese ion transmembrane transporter activity [GO:0005384]	manganese ion transmembrane transporter activity [GO:0005384]	bsu:BSU36940;
BSU25360	-2.1979	0.0228007	Uncharacterized protein YqfC	yqfC BSU25360	Bacillus subtilis (strain 168)	93					bsu:BSU25360;
BSU25780	-2.19922	0.0194717	Arsenate reductase (EC 1.20.4.4) (Arsenical pump modifier) (Protein ArsC)	arsC yqcM BSU25780	Bacillus subtilis (strain 168)	139	response to arsenic-containing substance [GO:0046685]	cytoplasm [GO:0005737]	cytoplasm [GO:0005737]; arsenate reductase (thioredoxin) activity [GO:0030612]; protein tyrosine phosphatase activity [GO:0004725]; response to arsenic-containing substance [GO:0046685]	arsenate reductase (thioredoxin) activity [GO:0030612]; protein tyrosine phosphatase activity [GO:0004725]	bsu:BSU25780;
BSU27980	-2.19927	0.0318874	Stage IV sporulation protein FA	spoIVFA bofB BSU27980	Bacillus subtilis (strain 168)	264	sporulation resulting in formation of a cellular spore [GO:0030435]	integral component of membrane [GO:0016021]	integral component of membrane [GO:0016021]; metalloendopeptidase activity [GO:0004222]; sporulation resulting in formation of a cellular spore [GO:0030435]	metalloendopeptidase activity [GO:0004222]	bsu:BSU27980;
BSU05710	-2.2048	0.0206996	Putative sporulation-specific glycosylase YdhD (EC 3.2.-.-)	ydhD BSU05710	Bacillus subtilis (strain 168)	420	polysaccharide catabolic process [GO:0000272]; sporulation resulting in formation of a cellular spore [GO:0030435]	spore wall [GO:0031160]	spore wall [GO:0031160]; chitin binding [GO:0008061]; hydrolase activity, acting on glycosyl bonds [GO:0016798]; polysaccharide catabolic process [GO:0000272]; sporulation resulting in formation of a cellular spore [GO:0030435]	chitin binding [GO:0008061]; hydrolase activity, acting on glycosyl bonds [GO:0016798]	bsu:BSU05710;
BSU11410	-2.21283	0.0188789	UPF0736 protein YjbA	yjbA BSU11410	Bacillus subtilis (strain 168)	250					bsu:BSU11410;
BSU12990	-2.21436	0.00732088	Gamma-D-glutamyl-L-lysine dipeptidyl-peptidase (EC 3.4.14.13) (Cell wall endopeptidase YkfC)	ykfC BSU12990	Bacillus subtilis (strain 168)	296	cell wall macromolecule catabolic process [GO:0016998]; cell wall organization [GO:0071555]		cysteine-type peptidase activity [GO:0008234]; cell wall macromolecule catabolic process [GO:0016998]; cell wall organization [GO:0071555]	cysteine-type peptidase activity [GO:0008234]	bsu:BSU12990;
BSU30960	-2.21733	0.0185635	Glycogen biosynthesis protein GlgD	glgD BSU30960	Bacillus subtilis (strain 168)	343	glycogen biosynthetic process [GO:0005978]		nucleotidyltransferase activity [GO:0016779]; glycogen biosynthetic process [GO:0005978]	nucleotidyltransferase activity [GO:0016779]	bsu:BSU30960;
BSU08970	-2.23286	0.0195216	Protein PrkA	prkA BSU08970	Bacillus subtilis (strain 168)	631			protein kinase activity [GO:0004672]	protein kinase activity [GO:0004672]	bsu:BSU08970;
BSU09400	-2.23767	0.0232294	Stage V sporulation protein R	spoVR BSU09400	Bacillus subtilis (strain 168)	468	sporulation resulting in formation of a cellular spore [GO:0030435]		sporulation resulting in formation of a cellular spore [GO:0030435]		bsu:BSU09400;
BSU38970	-2.24138	0.0179506	Uncharacterized oxidoreductase YxjF (EC 1.-.-.-)	yxjF BSU38970 N15M	Bacillus subtilis (strain 168)	257			3-hydroxybutyrate dehydrogenase activity [GO:0003858]; oxidoreductase activity, acting on the CH-OH group of donors, NAD or NADP as acceptor [GO:0016616]	3-hydroxybutyrate dehydrogenase activity [GO:0003858]; oxidoreductase activity, acting on the CH-OH group of donors, NAD or NADP as acceptor [GO:0016616]	bsu:BSU38970;
BSU36750	-2.25869	0.0195093	Stage II sporulation protein D (Stage II sporulation protein C)	spoIID spoIIC BSU36750	Bacillus subtilis (strain 168)	343	sporulation resulting in formation of a cellular spore [GO:0030435]		sporulation resulting in formation of a cellular spore [GO:0030435]		bsu:BSU36750;
BSU28380	-2.26764	0.0312603	Spore germination protein GerM	gerM BSU28380	Bacillus subtilis (strain 168)	366	sporulation resulting in formation of a cellular spore [GO:0030435]		sporulation resulting in formation of a cellular spore [GO:0030435]		bsu:BSU28380;
BSU15650	-2.27534	0.0297526	Calcium-transporting ATPase (EC 7.2.2.10) (Calcium pump)	yloB BSU15650	Bacillus subtilis (strain 168)	890		integral component of membrane [GO:0016021]; plasma membrane [GO:0005886]	integral component of membrane [GO:0016021]; plasma membrane [GO:0005886]; ATP binding [GO:0005524]; ATPase activity [GO:0016887]; metal ion binding [GO:0046872]; P-type calcium transporter activity [GO:0005388]; P-type proton-exporting transporter activity [GO:0008553]	ATPase activity [GO:0016887]; ATP binding [GO:0005524]; metal ion binding [GO:0046872]; P-type calcium transporter activity [GO:0005388]; P-type proton-exporting transporter activity [GO:0008553]	bsu:BSU15650;
BSU19180	-2.27559	0.0252828	Fatty acid desaturase (EC 1.14.19.-) (Delta(5) acyl-lipid desaturase) (Delta(5) desaturase)	des desA yocE BSU19180	Bacillus subtilis (strain 168)	352	fatty acid biosynthetic process [GO:0006633]	integral component of membrane [GO:0016021]; plasma membrane [GO:0005886]	integral component of membrane [GO:0016021]; plasma membrane [GO:0005886]; oxidoreductase activity [GO:0016491]; fatty acid biosynthetic process [GO:0006633]	oxidoreductase activity [GO:0016491]	bsu:BSU19180;
BSU24430	-2.28671	0.0285722	Stage III sporulation protein AA	spoIIIAA BSU24430	Bacillus subtilis (strain 168)	307	sporulation resulting in formation of a cellular spore [GO:0030435]		ATP binding [GO:0005524]; sporulation resulting in formation of a cellular spore [GO:0030435]	ATP binding [GO:0005524]	bsu:BSU24430;
BSU08060	-2.3181	0.000241444	Acetoin:2,6-dichlorophenolindophenol oxidoreductase subunit alpha (Acetoin:DCPIP oxidoreductase-alpha) (Ao:DCPIP OR) (EC 1.1.1.-) (TPP-dependent acetoin dehydrogenase E1 subunit alpha)	acoA yfjK BSU08060	Bacillus subtilis (strain 168)	333	acetoin catabolic process [GO:0045150]; acetyl-CoA biosynthetic process from pyruvate [GO:0006086]		pyruvate dehydrogenase (acetyl-transferring) activity [GO:0004739]; acetoin catabolic process [GO:0045150]; acetyl-CoA biosynthetic process from pyruvate [GO:0006086]	pyruvate dehydrogenase (acetyl-transferring) activity [GO:0004739]	bsu:BSU08060;
BSU27690	-2.31934	0.0169792	Uncharacterized membrane protein YrzE	yrzE BSU27690	Bacillus subtilis (strain 168)	150		integral component of membrane [GO:0016021]; plasma membrane [GO:0005886]	integral component of membrane [GO:0016021]; plasma membrane [GO:0005886]		bsu:BSU27690;
BSU27460	-2.32308	0.0209601	Probable glutamine ABC transporter permease protein GlnP	glnP BSU27460	Bacillus subtilis (strain 168)	218	amino acid transport [GO:0006865]	ATP-binding cassette (ABC) transporter complex [GO:0043190]; plasma membrane [GO:0005886]	ATP-binding cassette (ABC) transporter complex [GO:0043190]; plasma membrane [GO:0005886]; transmembrane transporter activity [GO:0022857]; amino acid transport [GO:0006865]	transmembrane transporter activity [GO:0022857]	bsu:BSU27460;
BSU30950	-2.33553	0.0162233	Glycogen synthase (EC 2.4.1.21) (Starch [bacterial glycogen] synthase)	glgA BSU30950	Bacillus subtilis (strain 168)	484	glycogen biosynthetic process [GO:0005978]		alpha-1,4-glucan synthase activity [GO:0033201]; glycogen (starch) synthase activity [GO:0004373]; starch synthase activity [GO:0009011]; glycogen biosynthetic process [GO:0005978]	alpha-1,4-glucan synthase activity [GO:0033201]; glycogen (starch) synthase activity [GO:0004373]; starch synthase activity [GO:0009011]	bsu:BSU30950;
BSU28100	-2.34163	0.0146492	Uncharacterized protein YsxE (ORF2)	ysxE BSU28100	Bacillus subtilis (strain 168)	341		endospore-forming forespore [GO:0042601]	endospore-forming forespore [GO:0042601]		bsu:BSU28100;
BSU17220	-2.35901	0.00382633	Polyketide synthase PksR (EC 2.3.1.-)	pksR BSU17220	Bacillus subtilis (strain 168)	2543	fatty acid biosynthetic process [GO:0006633]	cytoplasm [GO:0005737]	cytoplasm [GO:0005737]; 3-oxoacyl-[acyl-carrier-protein] synthase activity [GO:0004315]; phosphopantetheine binding [GO:0031177]; fatty acid biosynthetic process [GO:0006633]	3-oxoacyl-[acyl-carrier-protein] synthase activity [GO:0004315]; phosphopantetheine binding [GO:0031177]	bsu:BSU17220;
BSU12980	-2.37096	0.00595092	L-Ala-D/L-Glu epimerase (AE epimerase) (AEE) (EC 5.1.1.20)	ykfB BSU12980	Bacillus subtilis (strain 168)	366	cell wall macromolecule catabolic process [GO:0016998]; cell wall organization [GO:0071555]		L-Ala-D/L-Glu epimerase activity [GO:0103031]; metal ion binding [GO:0046872]; cell wall macromolecule catabolic process [GO:0016998]; cell wall organization [GO:0071555]	L-Ala-D/L-Glu epimerase activity [GO:0103031]; metal ion binding [GO:0046872]	bsu:BSU12980;
BSU13830	-2.3752	0.0235053	Sporulation protein YkvU	ykvU BSU13830	Bacillus subtilis (strain 168)	445	sporulation resulting in formation of a cellular spore [GO:0030435]	integral component of membrane [GO:0016021]	integral component of membrane [GO:0016021]; sporulation resulting in formation of a cellular spore [GO:0030435]		bsu:BSU13830;
BSU18320	-2.38573	1.2718e-05	Plipastatin synthase subunit C (EC 2.3.1.-) (Peptide synthase 3) [Includes: ATP-dependent glutamate adenylase 2 (GluA 2) (Glutamate activase 2); ATP-dependent alanine/valine adenylase (Ala/ValA) (Alanine/valine activase)]	ppsC pps3 BSU18320	Bacillus subtilis (strain 168)	2555	antibiotic biosynthetic process [GO:0017000]	cytoplasm [GO:0005737]	cytoplasm [GO:0005737]; acyl carrier activity [GO:0000036]; ligase activity [GO:0016874]; phosphopantetheine binding [GO:0031177]; transferase activity [GO:0016740]; antibiotic biosynthetic process [GO:0017000]	acyl carrier activity [GO:0000036]; ligase activity [GO:0016874]; phosphopantetheine binding [GO:0031177]; transferase activity [GO:0016740]	bsu:BSU18320;
BSU33770	-2.39162	0.0156324	Sporulation delaying protein C (SdpC) (Cannibalism toxin SDP) (Killing factor SdpC) (Toxic peptide SdpC) [Cleaved into: Sporulation delaying protein (SDP)]	sdpC yvaY BSU33770	Bacillus subtilis (strain 168)	203	cell killing [GO:0001906]; cytolysis [GO:0019835]; defense response to bacterium [GO:0042742]; pathogenesis [GO:0009405]	extracellular region [GO:0005576]	extracellular region [GO:0005576]; toxin activity [GO:0090729]; cell killing [GO:0001906]; cytolysis [GO:0019835]; defense response to bacterium [GO:0042742]; pathogenesis [GO:0009405]	toxin activity [GO:0090729]	bsu:BSU33770;
BSU26740	-2.39789	0.0174725	Cytochrome P450 (EC 1.14.-.-)	cypA CYP107J1 yrdE BSU26740	Bacillus subtilis (strain 168)	410			heme binding [GO:0020037]; iron ion binding [GO:0005506]; monooxygenase activity [GO:0004497]; oxidoreductase activity, acting on paired donors, with incorporation or reduction of molecular oxygen [GO:0016705]	heme binding [GO:0020037]; iron ion binding [GO:0005506]; monooxygenase activity [GO:0004497]; oxidoreductase activity, acting on paired donors, with incorporation or reduction of molecular oxygen [GO:0016705]	bsu:BSU26740;
BSU34930	-2.43375	0.000646053	ATP phosphoribosyltransferase regulatory subunit	hisZ BSU34930	Bacillus subtilis (strain 168)	391	histidine biosynthetic process [GO:0000105]; histidyl-tRNA aminoacylation [GO:0006427]	cytoplasm [GO:0005737]	cytoplasm [GO:0005737]; histidine-tRNA ligase activity [GO:0004821]; histidine biosynthetic process [GO:0000105]; histidyl-tRNA aminoacylation [GO:0006427]	histidine-tRNA ligase activity [GO:0004821]	bsu:BSU34930;
BSU30750	-2.43513	0.021477	Manganese transport system membrane protein MntC	mntC ytgC BSU30750	Bacillus subtilis (strain 168)	435	ion transport [GO:0006811]; response to zinc ion [GO:0010043]	ATP-binding cassette (ABC) transporter complex [GO:0043190]; integral component of plasma membrane [GO:0005887]; plasma membrane [GO:0005886]	ATP-binding cassette (ABC) transporter complex [GO:0043190]; integral component of plasma membrane [GO:0005887]; plasma membrane [GO:0005886]; ATPase-coupled transmembrane transporter activity [GO:0042626]; ion transport [GO:0006811]; response to zinc ion [GO:0010043]	ATPase-coupled transmembrane transporter activity [GO:0042626]	bsu:BSU30750;
BSU27440	-2.43942	0.017711	ABC transporter glutamine-binding protein GlnH	glnH BSU27440	Bacillus subtilis (strain 168)	273	amino acid transport [GO:0006865]	outer membrane-bounded periplasmic space [GO:0030288]; plasma membrane [GO:0005886]	outer membrane-bounded periplasmic space [GO:0030288]; plasma membrane [GO:0005886]; ligand-gated ion channel activity [GO:0015276]; amino acid transport [GO:0006865]	ligand-gated ion channel activity [GO:0015276]	bsu:BSU27440;
BSU34920	-2.44151	0.00103688	ATP phosphoribosyltransferase (ATP-PRT) (ATP-PRTase) (EC 2.4.2.17)	hisG BSU34920	Bacillus subtilis (strain 168)	213	histidine biosynthetic process [GO:0000105]	cytoplasm [GO:0005737]	cytoplasm [GO:0005737]; ATP binding [GO:0005524]; ATP phosphoribosyltransferase activity [GO:0003879]; histidine biosynthetic process [GO:0000105]	ATP binding [GO:0005524]; ATP phosphoribosyltransferase activity [GO:0003879]	bsu:BSU34920;
BSU27840	-2.45242	0.0119212	SpoIVD-associated factor A (Morphogenetic protein SafA)	safA yrbA BSU27840	Bacillus subtilis (strain 168)	387	sporulation resulting in formation of a cellular spore [GO:0030435]	endospore cortex [GO:0043595]	endospore cortex [GO:0043595]; ATPase binding [GO:0051117]; sporulation resulting in formation of a cellular spore [GO:0030435]	ATPase binding [GO:0051117]	bsu:BSU27840;
BSU38980	-2.45527	0.0104932	Probable succinyl-CoA:3-ketoacid coenzyme A transferase subunit B (EC 2.8.3.5) (OXCT B) (Succinyl-CoA:3-oxoacid CoA-transferase)	scoB yxjE BSU38980 N15L	Bacillus subtilis (strain 168)	216			3-oxoacid CoA-transferase activity [GO:0008260]; acetate CoA-transferase activity [GO:0008775]; CoA-transferase activity [GO:0008410]	3-oxoacid CoA-transferase activity [GO:0008260]; acetate CoA-transferase activity [GO:0008775]; CoA-transferase activity [GO:0008410]	bsu:BSU38980;
BSU36600	-2.46503	0.0380536	HTH-type transcriptional activator mta (Multidrug transporter activation protein)	mta ywnD BSU36600	Bacillus subtilis (strain 168)	257	regulation of transcription, DNA-templated [GO:0006355]	cytoplasm [GO:0005737]	cytoplasm [GO:0005737]; DNA binding [GO:0003677]; regulation of transcription, DNA-templated [GO:0006355]	DNA binding [GO:0003677]	bsu:BSU36600;
BSU38990	-2.46919	0.0126785	Probable succinyl-CoA:3-ketoacid coenzyme A transferase subunit A (EC 2.8.3.5) (Succinyl-CoA:3-oxoacid CoA-transferase) (OXCT A)	scoA yxjD BSU38990 N15K	Bacillus subtilis (strain 168)	238			3-oxoacid CoA-transferase activity [GO:0008260]; acetate CoA-transferase activity [GO:0008775]; CoA-transferase activity [GO:0008410]	3-oxoacid CoA-transferase activity [GO:0008260]; acetate CoA-transferase activity [GO:0008775]; CoA-transferase activity [GO:0008410]	bsu:BSU38990;
BSU13710	-2.47379	0.0163133	Uncharacterized membrane protein YkvI	ykvI BSU13710	Bacillus subtilis (strain 168)	347		integral component of membrane [GO:0016021]; plasma membrane [GO:0005886]	integral component of membrane [GO:0016021]; plasma membrane [GO:0005886]		bsu:BSU13710;
BSU22800	-2.48146	0.0118045	Stage IV sporulation protein A (EC 3.6.1.-) (Coat morphogenetic protein SpoIVA)	spoIVA spoVP BSU22800	Bacillus subtilis (strain 168)	492	peptidoglycan metabolic process [GO:0000270]; protein complex oligomerization [GO:0051259]; protein polymerization [GO:0051258]; spore germination [GO:0009847]; spore wall assembly [GO:0042244]; spore wall biogenesis [GO:0070590]; sporulation [GO:0043934]; sporulation resulting in formation of a cellular spore [GO:0030435]	cytoplasm [GO:0005737]; endospore cortex [GO:0043595]; endospore-forming forespore [GO:0042601]; spore wall [GO:0031160]	cytoplasm [GO:0005737]; endospore cortex [GO:0043595]; endospore-forming forespore [GO:0042601]; spore wall [GO:0031160]; ATP binding [GO:0005524]; ATPase activity [GO:0016887]; peptidoglycan metabolic process [GO:0000270]; protein complex oligomerization [GO:0051259]; protein polymerization [GO:0051258]; spore germination [GO:0009847]; spore wall assembly [GO:0042244]; spore wall biogenesis [GO:…	ATPase activity [GO:0016887]; ATP binding [GO:0005524]	bsu:BSU22800;
BSU27450	-2.48948	0.0155927	Probable glutamine ABC transporter permease protein GlnM	glnM BSU27450	Bacillus subtilis (strain 168)	216	amino acid transport [GO:0006865]	ATP-binding cassette (ABC) transporter complex [GO:0043190]; plasma membrane [GO:0005886]	ATP-binding cassette (ABC) transporter complex [GO:0043190]; plasma membrane [GO:0005886]; transmembrane transporter activity [GO:0022857]; amino acid transport [GO:0006865]	transmembrane transporter activity [GO:0022857]	bsu:BSU27450;
BSU36590	-2.49635	0.0039544	Major cardiolipin synthase ClsA (CL synthase 2) (EC 2.7.8.-)	clsA ywnE BSU36590	Bacillus subtilis (strain 168)	482	cardiolipin biosynthetic process [GO:0032049]; sporulation [GO:0043934]; transmembrane transport [GO:0055085]	integral component of membrane [GO:0016021]; plasma membrane [GO:0005886]	integral component of membrane [GO:0016021]; plasma membrane [GO:0005886]; cardiolipin synthase activity [GO:0008808]; cardiolipin biosynthetic process [GO:0032049]; sporulation [GO:0043934]; transmembrane transport [GO:0055085]	cardiolipin synthase activity [GO:0008808]	bsu:BSU36590;
BSU39000	-2.50147	0.00843124	Uncharacterized transporter YxjC	yxjC BSU39000 N15J	Bacillus subtilis (strain 168)	472		integral component of plasma membrane [GO:0005887]	integral component of plasma membrane [GO:0005887]; gluconate transmembrane transporter activity [GO:0015128]	gluconate transmembrane transporter activity [GO:0015128]	bsu:BSU39000;
BSU12970	-2.51619	0.00410239	Probable murein peptide carboxypeptidase (EC 3.4.16.-) (LD-carboxypeptidase)	ykfA BSU12970	Bacillus subtilis (strain 168)	319	cell wall macromolecule catabolic process [GO:0016998]; cell wall organization [GO:0071555]	cytoplasm [GO:0005737]	cytoplasm [GO:0005737]; carboxypeptidase activity [GO:0004180]; serine-type peptidase activity [GO:0008236]; cell wall macromolecule catabolic process [GO:0016998]; cell wall organization [GO:0071555]	carboxypeptidase activity [GO:0004180]; serine-type peptidase activity [GO:0008236]	bsu:BSU12970;
BSU10400	-2.51675	0.0100421	Uncharacterized oxidoreductase YhxC (EC 1.-.-.-) (ORFX)	yhxC BSU10400	Bacillus subtilis (strain 168)	285			oxidoreductase activity [GO:0016491]	oxidoreductase activity [GO:0016491]	bsu:BSU10400;
BSU06900	-2.55214	0.0170852	Protein CotJB	cotJB BSU06900	Bacillus subtilis (strain 168)	87					bsu:BSU06900;
BSU34240	-2.575	0.00629257	UDP-N-acetylbacillosamine N-acetyltransferase (EC 2.3.1.203)	epsM yvfD BSU34240	Bacillus subtilis (strain 168)	216			transferase activity, transferring acyl groups [GO:0016746]	transferase activity, transferring acyl groups [GO:0016746]	bsu:BSU34240;
BSU27430	-2.5882	0.00939045	Glutamine transport ATP-binding protein GlnQ (EC 7.4.2.-)	glnQ BSU27430	Bacillus subtilis (strain 168)	242		plasma membrane [GO:0005886]	plasma membrane [GO:0005886]; ABC-type amino acid transporter activity [GO:0015424]; ATP binding [GO:0005524]; ATPase-coupled transmembrane transporter activity [GO:0042626]	ABC-type amino acid transporter activity [GO:0015424]; ATPase-coupled transmembrane transporter activity [GO:0042626]; ATP binding [GO:0005524]	bsu:BSU27430;
BSU17160	-2.59173	4.85398e-05	Probable polyketide biosynthesis enoyl-CoA hydratase PksH (EC 4.2.1.-)	pksH BSU17160	Bacillus subtilis (strain 168)	259	antibiotic biosynthetic process [GO:0017000]	cytoplasm [GO:0005737]	cytoplasm [GO:0005737]; lyase activity [GO:0016829]; antibiotic biosynthetic process [GO:0017000]	lyase activity [GO:0016829]	bsu:BSU17160;
BSU17210	-2.63123	0.00160466	Polyketide synthase PksN (EC 2.3.1.-)	pksN BSU17210	Bacillus subtilis (strain 168)	5488	fatty acid biosynthetic process [GO:0006633]	cytoplasm [GO:0005737]	cytoplasm [GO:0005737]; 3-oxoacyl-[acyl-carrier-protein] synthase activity [GO:0004315]; ligase activity [GO:0016874]; phosphopantetheine binding [GO:0031177]; fatty acid biosynthetic process [GO:0006633]	3-oxoacyl-[acyl-carrier-protein] synthase activity [GO:0004315]; ligase activity [GO:0016874]; phosphopantetheine binding [GO:0031177]	bsu:BSU17210;
BSU34310	-2.63304	0.002788	Transmembrane protein EpsG	epsG yveQ BSU34310	Bacillus subtilis (strain 168)	367	polysaccharide biosynthetic process [GO:0000271]	integral component of membrane [GO:0016021]; plasma membrane [GO:0005886]	integral component of membrane [GO:0016021]; plasma membrane [GO:0005886]; polysaccharide biosynthetic process [GO:0000271]		bsu:BSU34310;
BSU37920	-2.64298	0.00657955	Spore coat protein GerQ	gerQ ywdL BSU37920 ipa-62r	Bacillus subtilis (strain 168)	181	isopeptide cross-linking via N6-(L-isoglutamyl)-L-lysine [GO:0018153]; sporulation resulting in formation of a cellular spore [GO:0030435]	spore wall [GO:0031160]	spore wall [GO:0031160]; isopeptide cross-linking via N6-(L-isoglutamyl)-L-lysine [GO:0018153]; sporulation resulting in formation of a cellular spore [GO:0030435]		bsu:BSU37920;
BSU25600	-2.66152	0.00668934	ComE operon protein 4	comER comE4 comED BSU25600	Bacillus subtilis (strain 168)	273	L-proline biosynthetic process [GO:0055129]		pyrroline-5-carboxylate reductase activity [GO:0004735]; L-proline biosynthetic process [GO:0055129]	pyrroline-5-carboxylate reductase activity [GO:0004735]	bsu:BSU25600;
BSU25800	-2.66966	0.00805663	Uncharacterized protein YqcK	yqcK BSU25800	Bacillus subtilis (strain 168)	146	response to cadmium ion [GO:0046686]		response to cadmium ion [GO:0046686]		bsu:BSU25800;
BSU34320	-2.6738	0.0037031	Putative glycosyltransferase EpsF (EC 2.4.-.-)	epsF yveP BSU34320	Bacillus subtilis (strain 168)	384	polysaccharide biosynthetic process [GO:0000271]		transferase activity, transferring glycosyl groups [GO:0016757]; polysaccharide biosynthetic process [GO:0000271]	transferase activity, transferring glycosyl groups [GO:0016757]	bsu:BSU34320;
BSU06890	-2.6813	0.00808004	Protein CotJA	cotJA BSU06890	Bacillus subtilis (strain 168)	82					bsu:BSU06890;
BSU17170	-2.69279	0.000159642	Putative polyketide biosynthesis enoyl-CoA isomerase PksI (EC 4.-.-.-)	pksI BSU17170	Bacillus subtilis (strain 168)	249	antibiotic biosynthetic process [GO:0017000]; fatty acid beta-oxidation [GO:0006635]	cytoplasm [GO:0005737]	cytoplasm [GO:0005737]; enoyl-CoA hydratase activity [GO:0004300]; antibiotic biosynthetic process [GO:0017000]; fatty acid beta-oxidation [GO:0006635]	enoyl-CoA hydratase activity [GO:0004300]	bsu:BSU17170;
BSU18310	-2.7468	2.99632e-06	Plipastatin synthase subunit D (EC 2.3.1.-) (Peptide synthase 4) [Includes: ATP-dependent proline adenylase (ProA 1) (Proline activase 1); ATP-dependent glutamine adenylase (GlnA) (Glutamine activase); ATP-dependent tyrosine adenylase 2 (TyrA 2) (Tyrosine activase 2)]	ppsD pps4 BSU18310	Bacillus subtilis (strain 168)	3603	antibiotic biosynthetic process [GO:0017000]		phosphopantetheine binding [GO:0031177]; transferase activity [GO:0016740]; antibiotic biosynthetic process [GO:0017000]	phosphopantetheine binding [GO:0031177]; transferase activity [GO:0016740]	bsu:BSU18310;
BSU34230	-2.76311	0.00211926	Putative pyridoxal phosphate-dependent aminotransferase EpsN (EC 2.6.1.-)	epsN yvfE BSU34230	Bacillus subtilis (strain 168)	388	polysaccharide biosynthetic process [GO:0000271]		pyridoxal phosphate binding [GO:0030170]; transaminase activity [GO:0008483]; polysaccharide biosynthetic process [GO:0000271]	pyridoxal phosphate binding [GO:0030170]; transaminase activity [GO:0008483]	bsu:BSU34230;
BSU34330	-2.77482	0.00495045	Putative glycosyltransferase EpsE (EC 2.4.-.-)	epsE yveO BSU34330	Bacillus subtilis (strain 168)	278	polysaccharide biosynthetic process [GO:0000271]		transferase activity, transferring glycosyl groups [GO:0016757]; polysaccharide biosynthetic process [GO:0000271]	transferase activity, transferring glycosyl groups [GO:0016757]	bsu:BSU34330;
BSU12110	-2.78115	0.00807348	Uncharacterized protein YjfA	yjfA BSU12110	Bacillus subtilis (strain 168)	157					bsu:BSU12110;
BSU30940	-2.79339	0.00650287	Glycogen phosphorylase (EC 2.4.1.1)	glgP BSU30940	Bacillus subtilis (strain 168)	798	glycogen catabolic process [GO:0005980]	cytoplasm [GO:0005737]	cytoplasm [GO:0005737]; glycogen phosphorylase activity [GO:0008184]; linear malto-oligosaccharide phosphorylase activity [GO:0102250]; pyridoxal phosphate binding [GO:0030170]; SHG alpha-glucan phosphorylase activity [GO:0102499]; glycogen catabolic process [GO:0005980]	glycogen phosphorylase activity [GO:0008184]; linear malto-oligosaccharide phosphorylase activity [GO:0102250]; pyridoxal phosphate binding [GO:0030170]; SHG alpha-glucan phosphorylase activity [GO:0102499]	bsu:BSU30940;
BSU30760	-2.80132	0.0117679	Manganese transport system ATP-binding protein MntB	mntB ytgB BSU30760	Bacillus subtilis (strain 168)	250	ion transport [GO:0006811]	ATP-binding cassette (ABC) transporter complex [GO:0043190]	ATP-binding cassette (ABC) transporter complex [GO:0043190]; ATP binding [GO:0005524]; ATPase-coupled transmembrane transporter activity [GO:0042626]; ion transport [GO:0006811]	ATPase-coupled transmembrane transporter activity [GO:0042626]; ATP binding [GO:0005524]	bsu:BSU30760;
BSU34340	-2.81194	0.00589528	Putative glycosyltransferase EpsD (EC 2.4.-.-)	epsD yveN BSU34340	Bacillus subtilis (strain 168)	381	polysaccharide biosynthetic process [GO:0000271]		transferase activity, transferring glycosyl groups [GO:0016757]; polysaccharide biosynthetic process [GO:0000271]	transferase activity, transferring glycosyl groups [GO:0016757]	bsu:BSU34340;
BSU06910	-2.81195	0.00655915	Protein CotJC	cotJC BSU06910	Bacillus subtilis (strain 168)	189					bsu:BSU06910;
BSU34360	-2.89792	0.00492106	Putative tyrosine-protein kinase YveL (EC 2.7.10.2)	yveL BSU34360	Bacillus subtilis (strain 168)	227	extracellular polysaccharide biosynthetic process [GO:0045226]		ATP binding [GO:0005524]; non-membrane spanning protein tyrosine kinase activity [GO:0004715]; transmembrane receptor protein tyrosine kinase activity [GO:0004714]; extracellular polysaccharide biosynthetic process [GO:0045226]	ATP binding [GO:0005524]; non-membrane spanning protein tyrosine kinase activity [GO:0004715]; transmembrane receptor protein tyrosine kinase activity [GO:0004714]	bsu:BSU34360;
BSU27850	-2.91054	0.00349122	Quinolinate synthase A (EC 2.5.1.72)	nadA BSU27850	Bacillus subtilis (strain 168)	368	'de novo' NAD biosynthetic process from aspartate [GO:0034628]	cytosol [GO:0005829]	cytosol [GO:0005829]; 4 iron, 4 sulfur cluster binding [GO:0051539]; metal ion binding [GO:0046872]; quinolinate synthetase A activity [GO:0008987]; 'de novo' NAD biosynthetic process from aspartate [GO:0034628]	4 iron, 4 sulfur cluster binding [GO:0051539]; metal ion binding [GO:0046872]; quinolinate synthetase A activity [GO:0008987]	bsu:BSU27850;
BSU34250	-2.9306	0.00212923	Uncharacterized sugar transferase EpsL (EC 2.-.-.-)	epsL yvfC BSU34250	Bacillus subtilis (strain 168)	202	polysaccharide biosynthetic process [GO:0000271]	integral component of membrane [GO:0016021]; plasma membrane [GO:0005886]	integral component of membrane [GO:0016021]; plasma membrane [GO:0005886]; phosphotransferase activity, for other substituted phosphate groups [GO:0016780]; polysaccharide biosynthetic process [GO:0000271]	phosphotransferase activity, for other substituted phosphate groups [GO:0016780]	bsu:BSU34250;
BSU24640	-2.93499	0.00148202	TasA anchoring/assembly protein (Biofilm assembly accessory protein TapA)	tapA yqhD yqxM BSU24640	Bacillus subtilis (strain 168)	253		bacterial biofilm matrix [GO:0097311]; cell wall [GO:0005618]; extracellular region [GO:0005576]	bacterial biofilm matrix [GO:0097311]; cell wall [GO:0005618]; extracellular region [GO:0005576]		bsu:BSU24640;
BSU30770	-3.00503	0.00330661	Manganese-binding lipoprotein MntA	mntA ytgA BSU30770	Bacillus subtilis (strain 168)	306	cell adhesion [GO:0007155]; metal ion transport [GO:0030001]	plasma membrane [GO:0005886]	plasma membrane [GO:0005886]; metal ion binding [GO:0046872]; cell adhesion [GO:0007155]; metal ion transport [GO:0030001]	metal ion binding [GO:0046872]	bsu:BSU30770;
BSU24630	-3.01331	0.00212106	Signal peptidase I W (SPase I) (EC 3.4.21.89) (Leader peptidase I)	sipW yqhE BSU24630	Bacillus subtilis (strain 168)	190	signal peptide processing [GO:0006465]	integral component of membrane [GO:0016021]; plasma membrane [GO:0005886]	integral component of membrane [GO:0016021]; plasma membrane [GO:0005886]; serine-type endopeptidase activity [GO:0004252]; signal peptide processing [GO:0006465]	serine-type endopeptidase activity [GO:0004252]	bsu:BSU24630;
BSU17320	-3.04702	0.00293959	Uncharacterized protein YmaF	ymaF BSU17320	Bacillus subtilis (strain 168)	137					bsu:BSU17320;
BSU18300	-3.05297	4.16545e-06	Plipastatin synthase subunit E (EC 2.3.1.-) (Peptide synthase 5) [Includes: ATP-dependent isoleucine adenylase (IsoA) (Isoleucine activase)]	ppsE pps5 BSU18300	Bacillus subtilis (strain 168)	1279	amino acid activation for nonribosomal peptide biosynthetic process [GO:0043041]; antibiotic biosynthetic process [GO:0017000]; secondary metabolite biosynthetic process [GO:0044550]	cytoplasm [GO:0005737]; cytosol [GO:0005829]	cytoplasm [GO:0005737]; cytosol [GO:0005829]; phosphopantetheine binding [GO:0031177]; transferase activity [GO:0016740]; amino acid activation for nonribosomal peptide biosynthetic process [GO:0043041]; antibiotic biosynthetic process [GO:0017000]; secondary metabolite biosynthetic process [GO:0044550]	phosphopantetheine binding [GO:0031177]; transferase activity [GO:0016740]	bsu:BSU18300;
BSU12130	-3.08906	0.00265632	Uncharacterized protein YjfC	yjfC BSU12130	Bacillus subtilis (strain 168)	299					bsu:BSU12130;
BSU24620	-3.22784	0.00204208	Major biofilm matrix component (Spore coat-associated protein N) (Translocation-dependent antimicrobial spore component)	tasA cotN yqhF BSU24620	Bacillus subtilis (strain 168)	261	sporulation resulting in formation of a cellular spore [GO:0030435]	extracellular region [GO:0005576]	extracellular region [GO:0005576]; identical protein binding [GO:0042802]; sporulation resulting in formation of a cellular spore [GO:0030435]	identical protein binding [GO:0042802]	bsu:BSU24620;
BSU34370	-3.28636	0.00163197	Uncharacterized protein YveK	yveK BSU34370	Bacillus subtilis (strain 168)	234	lipopolysaccharide biosynthetic process [GO:0009103]	integral component of membrane [GO:0016021]; plasma membrane [GO:0005886]	integral component of membrane [GO:0016021]; plasma membrane [GO:0005886]; protein tyrosine kinase activity [GO:0004713]; lipopolysaccharide biosynthetic process [GO:0009103]	protein tyrosine kinase activity [GO:0004713]	bsu:BSU34370;
BSU19040	-3.29946	6.60989e-06	Probable chaperone CsaA	csaA BSU19040	Bacillus subtilis (strain 168)	110	protein transport [GO:0015031]	cytoplasm [GO:0005737]	cytoplasm [GO:0005737]; tRNA binding [GO:0000049]; protein transport [GO:0015031]	tRNA binding [GO:0000049]	bsu:BSU19040;
BSU17180	-3.30577	3.03579e-05	Polyketide synthase PksJ (PKS)	pksJ pksK BSU17180	Bacillus subtilis (strain 168)	5043	antibiotic biosynthetic process [GO:0017000]; fatty acid biosynthetic process [GO:0006633]	cytoplasm [GO:0005737]	cytoplasm [GO:0005737]; 3-oxoacyl-[acyl-carrier-protein] synthase activity [GO:0004315]; ligase activity [GO:0016874]; phosphopantetheine binding [GO:0031177]; antibiotic biosynthetic process [GO:0017000]; fatty acid biosynthetic process [GO:0006633]	3-oxoacyl-[acyl-carrier-protein] synthase activity [GO:0004315]; ligase activity [GO:0016874]; phosphopantetheine binding [GO:0031177]	bsu:BSU17180;
BSU34300	-3.33013	0.000737457	Putative glycosyltransferase EpsH (EC 2.4.-.-)	epsH yveR BSU34300	Bacillus subtilis (strain 168)	344	polysaccharide biosynthetic process [GO:0000271]		transferase activity, transferring glycosyl groups [GO:0016757]; polysaccharide biosynthetic process [GO:0000271]	transferase activity, transferring glycosyl groups [GO:0016757]	bsu:BSU34300;
BSU34265	-3.36773	0.000691255	Uncharacterized membrane protein EpsK	epsK yvfA/yvfB BSU34265 BSU34270/BSU34260	Bacillus subtilis (strain 168)	505	polysaccharide biosynthetic process [GO:0000271]	integral component of membrane [GO:0016021]; plasma membrane [GO:0005886]	integral component of membrane [GO:0016021]; plasma membrane [GO:0005886]; polysaccharide biosynthetic process [GO:0000271]		bsu:BSU34265;
BSU34280	-3.53061	0.000664155	Uncharacterized glycosyltransferase EpsJ (EC 2.4.-.-)	epsJ yveT BSU34280	Bacillus subtilis (strain 168)	344	polysaccharide biosynthetic process [GO:0000271]		transferase activity, transferring glycosyl groups [GO:0016757]; polysaccharide biosynthetic process [GO:0000271]	transferase activity, transferring glycosyl groups [GO:0016757]	bsu:BSU34280;
BSU17190	-3.64187	2.19822e-05	Polyketide synthase PksL (PKS)	pksL outG pksA pksX BSU17190	Bacillus subtilis (strain 168)	4538	antibiotic biosynthetic process [GO:0017000]; fatty acid biosynthetic process [GO:0006633]	cytoplasm [GO:0005737]	cytoplasm [GO:0005737]; 3-oxoacyl-[acyl-carrier-protein] synthase activity [GO:0004315]; oxidoreductase activity [GO:0016491]; phosphopantetheine binding [GO:0031177]; antibiotic biosynthetic process [GO:0017000]; fatty acid biosynthetic process [GO:0006633]	3-oxoacyl-[acyl-carrier-protein] synthase activity [GO:0004315]; oxidoreductase activity [GO:0016491]; phosphopantetheine binding [GO:0031177]	bsu:BSU17190;
BSU34290	-3.68383	0.000367149	Putative pyruvyl transferase EpsI (EC 2.-.-.-)	epsI yveS BSU34290	Bacillus subtilis (strain 168)	358	polysaccharide biosynthetic process [GO:0000271]		transferase activity [GO:0016740]; polysaccharide biosynthetic process [GO:0000271]	transferase activity [GO:0016740]	bsu:BSU34290;
BSU17200	-3.75158	8.79665e-05	Polyketide synthase PksM	pksM pksY BSU17200	Bacillus subtilis (strain 168)	4262	antibiotic biosynthetic process [GO:0017000]; fatty acid biosynthetic process [GO:0006633]	cytoplasm [GO:0005737]	cytoplasm [GO:0005737]; 3-oxoacyl-[acyl-carrier-protein] synthase activity [GO:0004315]; phosphopantetheine binding [GO:0031177]; antibiotic biosynthetic process [GO:0017000]; fatty acid biosynthetic process [GO:0006633]	3-oxoacyl-[acyl-carrier-protein] synthase activity [GO:0004315]; phosphopantetheine binding [GO:0031177]	bsu:BSU17200;

## Sheet: Neg001
Row.names	Protein names	Gene names	logFC_DESeq2	FDR_DESeq2	pvalue_DESeq2	logFC_edgeR	FDR_edgeR	pvalue_edgeR	DESeq2_DEG	edgeR_DEG	DEG_counts	combined_nominal_pvalues	combined_pvalues	pval_labeling	mean_logFCs	genes_tag	Organism	Length	Gene ontology (biological process)	Gene ontology (cellular component)	Gene ontology (GO)	Gene ontology (molecular function)	Cross-reference (KEGG)
BSU17200	Polyketide synthase PksM	pksM pksY BSU17200	-3.75158	0.0243464	8.79665e-05	-3.7524	0.157642	0.000466248	TRUE	FALSE	1	7.38639e-07	0.000226421	SIGN	-3.75199	POSSIBLE_DEG	Bacillus subtilis (strain 168)	4262	antibiotic biosynthetic process [GO:0017000]; fatty acid biosynthetic process [GO:0006633]	cytoplasm [GO:0005737]	cytoplasm [GO:0005737]; 3-oxoacyl-[acyl-carrier-protein] synthase activity [GO:0004315]; phosphopantetheine binding [GO:0031177]; antibiotic biosynthetic process [GO:0017000]; fatty acid biosynthetic process [GO:0006633]	3-oxoacyl-[acyl-carrier-protein] synthase activity [GO:0004315]; phosphopantetheine binding [GO:0031177]	bsu:BSU17200;
BSU34290	Putative pyruvyl transferase EpsI (EC 2.-.-.-)	epsI yveS BSU34290	-3.68383	0.0730425	0.000367149	-3.68541	0.166213	0.000630094	FALSE	FALSE	0	3.76605e-06	0.000850853	SIGN	-3.68462	NOT_DEG	Bacillus subtilis (strain 168)	358	polysaccharide biosynthetic process [GO:0000271]		transferase activity [GO:0016740]; polysaccharide biosynthetic process [GO:0000271]	transferase activity [GO:0016740]	bsu:BSU34290;
BSU17190	Polyketide synthase PksL (PKS)	pksL outG pksA pksX BSU17190	-3.64187	0.0079092	2.19822e-05	-3.64161	0.1163	0.000221887	TRUE	FALSE	1	9.82275e-08	4.34929e-05	SIGN	-3.64174	POSSIBLE_DEG	Bacillus subtilis (strain 168)	4538	antibiotic biosynthetic process [GO:0017000]; fatty acid biosynthetic process [GO:0006633]	cytoplasm [GO:0005737]	cytoplasm [GO:0005737]; 3-oxoacyl-[acyl-carrier-protein] synthase activity [GO:0004315]; oxidoreductase activity [GO:0016491]; phosphopantetheine binding [GO:0031177]; antibiotic biosynthetic process [GO:0017000]; fatty acid biosynthetic process [GO:0006633]	3-oxoacyl-[acyl-carrier-protein] synthase activity [GO:0004315]; oxidoreductase activity [GO:0016491]; phosphopantetheine binding [GO:0031177]	bsu:BSU17190;
BSU34280	Uncharacterized glycosyltransferase EpsJ (EC 2.4.-.-)	epsJ yveT BSU34280	-3.53061	0.0985244	0.000664155	-3.53124	0.197108	0.00111274	FALSE	FALSE	0	1.11726e-05	0.00195249	SIGN	-3.53092	NOT_DEG	Bacillus subtilis (strain 168)	344	polysaccharide biosynthetic process [GO:0000271]		transferase activity, transferring glycosyl groups [GO:0016757]; polysaccharide biosynthetic process [GO:0000271]	transferase activity, transferring glycosyl groups [GO:0016757]	bsu:BSU34280;
BSU34265	Uncharacterized membrane protein EpsK	epsK yvfA/yvfB BSU34265 BSU34270/BSU34260	-3.36773	0.0985244	0.000691255	-3.37004	0.197108	0.00109089	FALSE	FALSE	0	1.1385e-05	0.00195249	SIGN	-3.36888	NOT_DEG	Bacillus subtilis (strain 168)	505	polysaccharide biosynthetic process [GO:0000271]	integral component of membrane [GO:0016021]; plasma membrane [GO:0005886]	integral component of membrane [GO:0016021]; plasma membrane [GO:0005886]; polysaccharide biosynthetic process [GO:0000271]		bsu:BSU34265;
BSU34300	Putative glycosyltransferase EpsH (EC 2.4.-.-)	epsH yveR BSU34300	-3.33013	0.0985244	0.000737457	-3.32945	0.197108	0.000995039	FALSE	FALSE	0	1.10987e-05	0.00195249	SIGN	-3.32979	NOT_DEG	Bacillus subtilis (strain 168)	344	polysaccharide biosynthetic process [GO:0000271]		transferase activity, transferring glycosyl groups [GO:0016757]; polysaccharide biosynthetic process [GO:0000271]	transferase activity, transferring glycosyl groups [GO:0016757]	bsu:BSU34300;
BSU17180	Polyketide synthase PksJ (PKS)	pksJ pksK BSU17180	-3.30577	0.0099298	3.03579e-05	-3.30494	0.149156	0.000374294	TRUE	FALSE	1	2.19221e-07	8.73597e-05	SIGN	-3.30536	POSSIBLE_DEG	Bacillus subtilis (strain 168)	5043	antibiotic biosynthetic process [GO:0017000]; fatty acid biosynthetic process [GO:0006633]	cytoplasm [GO:0005737]	cytoplasm [GO:0005737]; 3-oxoacyl-[acyl-carrier-protein] synthase activity [GO:0004315]; ligase activity [GO:0016874]; phosphopantetheine binding [GO:0031177]; antibiotic biosynthetic process [GO:0017000]; fatty acid biosynthetic process [GO:0006633]	3-oxoacyl-[acyl-carrier-protein] synthase activity [GO:0004315]; ligase activity [GO:0016874]; phosphopantetheine binding [GO:0031177]	bsu:BSU17180;
BSU19040	Probable chaperone CsaA	csaA BSU19040	-3.29946	0.00339748	6.60989e-06	-3.30096	0.0570739	5.72887e-05	TRUE	FALSE	1	8.59372e-09	6.84919e-06	SIGN	-3.30021	POSSIBLE_DEG	Bacillus subtilis (strain 168)	110	protein transport [GO:0015031]	cytoplasm [GO:0005737]	cytoplasm [GO:0005737]; tRNA binding [GO:0000049]; protein transport [GO:0015031]	tRNA binding [GO:0000049]	bsu:BSU19040;
BSU34370	Uncharacterized protein YveK	yveK BSU34370	-3.28636	0.163107	0.00163197	-3.28541	0.309331	0.00240634	FALSE	FALSE	0	5.28099e-05	0.00618963	SIGN	-3.28588	NOT_DEG	Bacillus subtilis (strain 168)	234	lipopolysaccharide biosynthetic process [GO:0009103]	integral component of membrane [GO:0016021]; plasma membrane [GO:0005886]	integral component of membrane [GO:0016021]; plasma membrane [GO:0005886]; protein tyrosine kinase activity [GO:0004713]; lipopolysaccharide biosynthetic process [GO:0009103]	protein tyrosine kinase activity [GO:0004713]	bsu:BSU34370;
BSU24620	Major biofilm matrix component (Spore coat-associated protein N) (Translocation-dependent antimicrobial spore component)	tasA cotN yqhF BSU24620	-3.22784	0.178162	0.00204208	-3.22856	0.325456	0.0038385	FALSE	FALSE	0	9.99917e-05	0.00905607	SIGN	-3.2282	NOT_DEG	Bacillus subtilis (strain 168)	261	sporulation resulting in formation of a cellular spore [GO:0030435]	extracellular region [GO:0005576]	extracellular region [GO:0005576]; identical protein binding [GO:0042802]; sporulation resulting in formation of a cellular spore [GO:0030435]	identical protein binding [GO:0042802]	bsu:BSU24620;
BSU12130	Uncharacterized protein YjfC	yjfC BSU12130	-3.08906	0.20335	0.00265632	-3.09565	0.322542	0.00307568	FALSE	FALSE	0	0.000103882	0.00913761	SIGN	-3.09236	NOT_DEG	Bacillus subtilis (strain 168)	299					bsu:BSU12130;
BSU18300	Plipastatin synthase subunit E (EC 2.3.1.-) (Peptide synthase 5) [Includes: ATP-dependent isoleucine adenylase (IsoA) (Isoleucine activase)]	ppsE pps5 BSU18300	-3.05297	0.00249788	4.16545e-06	-3.05503	0.1163	0.000233476	TRUE	FALSE	1	2.11537e-08	1.40496e-05	SIGN	-3.054	POSSIBLE_DEG	Bacillus subtilis (strain 168)	1279	amino acid activation for nonribosomal peptide biosynthetic process [GO:0043041]; antibiotic biosynthetic process [GO:0017000]; secondary metabolite biosynthetic process [GO:0044550]	cytoplasm [GO:0005737]; cytosol [GO:0005829]	cytoplasm [GO:0005737]; cytosol [GO:0005829]; phosphopantetheine binding [GO:0031177]; transferase activity [GO:0016740]; amino acid activation for nonribosomal peptide biosynthetic process [GO:0043041]; antibiotic biosynthetic process [GO:0017000]; secondary metabolite biosynthetic process [GO:0044550]	phosphopantetheine binding [GO:0031177]; transferase activity [GO:0016740]	bsu:BSU18300;
BSU17320	Uncharacterized protein YmaF	ymaF BSU17320	-3.04702	0.211055	0.00293959	-3.04873	0.325456	0.0035508	FALSE	FALSE	0	0.000130161	0.011036	SIGN	-3.04787	NOT_DEG	Bacillus subtilis (strain 168)	137					bsu:BSU17320;
BSU24630	Signal peptidase I W (SPase I) (EC 3.4.21.89) (Leader peptidase I)	sipW yqhE BSU24630	-3.01331	0.178162	0.00212106	-3.0115	0.314467	0.00272893	FALSE	FALSE	0	7.55925e-05	0.00792727	SIGN	-3.0124	NOT_DEG	Bacillus subtilis (strain 168)	190	signal peptide processing [GO:0006465]	integral component of membrane [GO:0016021]; plasma membrane [GO:0005886]	integral component of membrane [GO:0016021]; plasma membrane [GO:0005886]; serine-type endopeptidase activity [GO:0004252]; signal peptide processing [GO:0006465]	serine-type endopeptidase activity [GO:0004252]	bsu:BSU24630;
BSU30770	Manganese-binding lipoprotein MntA	mntA ytgA BSU30770	-3.00503	0.221471	0.00330661	-3.00209	0.340917	0.00419196	FALSE	FALSE	0	0.000168918	0.0126027	SIGN	-3.00356	NOT_DEG	Bacillus subtilis (strain 168)	306	cell adhesion [GO:0007155]; metal ion transport [GO:0030001]	plasma membrane [GO:0005886]	plasma membrane [GO:0005886]; metal ion binding [GO:0046872]; cell adhesion [GO:0007155]; metal ion transport [GO:0030001]	metal ion binding [GO:0046872]	bsu:BSU30770;
BSU24640	TasA anchoring/assembly protein (Biofilm assembly accessory protein TapA)	tapA yqhD yqxM BSU24640	-2.93499	0.156832	0.00148202	-2.93687	0.283419	0.00192028	FALSE	FALSE	0	3.91867e-05	0.00503739	SIGN	-2.93593	NOT_DEG	Bacillus subtilis (strain 168)	253		bacterial biofilm matrix [GO:0097311]; cell wall [GO:0005618]; extracellular region [GO:0005576]	bacterial biofilm matrix [GO:0097311]; cell wall [GO:0005618]; extracellular region [GO:0005576]		bsu:BSU24640;
BSU34250	Uncharacterized sugar transferase EpsL (EC 2.-.-.-)	epsL yvfC BSU34250	-2.9306	0.178162	0.00212923	-2.93442	0.306313	0.002306	FALSE	FALSE	0	6.4931e-05	0.00699324	SIGN	-2.93251	NOT_DEG	Bacillus subtilis (strain 168)	202	polysaccharide biosynthetic process [GO:0000271]	integral component of membrane [GO:0016021]; plasma membrane [GO:0005886]	integral component of membrane [GO:0016021]; plasma membrane [GO:0005886]; phosphotransferase activity, for other substituted phosphate groups [GO:0016780]; polysaccharide biosynthetic process [GO:0000271]	phosphotransferase activity, for other substituted phosphate groups [GO:0016780]	bsu:BSU34250;
BSU27850	Quinolinate synthase A (EC 2.5.1.72)	nadA BSU27850	-2.91054	0.224311	0.00349122	-2.91167	0.363517	0.00533121	FALSE	FALSE	0	0.000221333	0.0160366	SIGN	-2.9111	NOT_DEG	Bacillus subtilis (strain 168)	368	'de novo' NAD biosynthetic process from aspartate [GO:0034628]	cytosol [GO:0005829]	cytosol [GO:0005829]; 4 iron, 4 sulfur cluster binding [GO:0051539]; metal ion binding [GO:0046872]; quinolinate synthetase A activity [GO:0008987]; 'de novo' NAD biosynthetic process from aspartate [GO:0034628]	4 iron, 4 sulfur cluster binding [GO:0051539]; metal ion binding [GO:0046872]; quinolinate synthetase A activity [GO:0008987]	bsu:BSU27850;
BSU34360	Putative tyrosine-protein kinase YveL (EC 2.7.10.2)	yveL BSU34360	-2.89792	0.274026	0.00492106	-2.89906	0.363592	0.00547441	FALSE	FALSE	0	0.000310399	0.0199506	SIGN	-2.89849	NOT_DEG	Bacillus subtilis (strain 168)	227	extracellular polysaccharide biosynthetic process [GO:0045226]		ATP binding [GO:0005524]; non-membrane spanning protein tyrosine kinase activity [GO:0004715]; transmembrane receptor protein tyrosine kinase activity [GO:0004714]; extracellular polysaccharide biosynthetic process [GO:0045226]	ATP binding [GO:0005524]; non-membrane spanning protein tyrosine kinase activity [GO:0004715]; transmembrane receptor protein tyrosine kinase activity [GO:0004714]	bsu:BSU34360;
BSU06910	Protein CotJC	cotJC BSU06910	-2.81195	0.28522	0.00655915	-2.81079	0.436868	0.00897922	FALSE	FALSE	0	0.000632528	0.0326512	SIGN	-2.81137	NOT_DEG	Bacillus subtilis (strain 168)	189					bsu:BSU06910;
BSU34340	Putative glycosyltransferase EpsD (EC 2.4.-.-)	epsD yveN BSU34340	-2.81194	0.283009	0.00589528	-2.81095	0.386922	0.00592276	FALSE	FALSE	0	0.000393247	0.0228879	SIGN	-2.81144	NOT_DEG	Bacillus subtilis (strain 168)	381	polysaccharide biosynthetic process [GO:0000271]		transferase activity, transferring glycosyl groups [GO:0016757]; polysaccharide biosynthetic process [GO:0000271]	transferase activity, transferring glycosyl groups [GO:0016757]	bsu:BSU34340;
BSU30760	Manganese transport system ATP-binding protein MntB	mntB ytgB BSU30760	-2.80132	0.382635	0.0117679	-2.79725	0.4743	0.0121597	FALSE	FALSE	0	0.00140976	0.0515403	NOTSIGN	-2.79928	NOT_DEG	Bacillus subtilis (strain 168)	250	ion transport [GO:0006811]	ATP-binding cassette (ABC) transporter complex [GO:0043190]	ATP-binding cassette (ABC) transporter complex [GO:0043190]; ATP binding [GO:0005524]; ATPase-coupled transmembrane transporter activity [GO:0042626]; ion transport [GO:0006811]	ATPase-coupled transmembrane transporter activity [GO:0042626]; ATP binding [GO:0005524]	bsu:BSU30760;
BSU30940	Glycogen phosphorylase (EC 2.4.1.1)	glgP BSU30940	-2.79339	0.28522	0.00650287	-2.79085	0.436868	0.00955006	FALSE	FALSE	0	0.000663675	0.0326512	SIGN	-2.79212	NOT_DEG	Bacillus subtilis (strain 168)	798	glycogen catabolic process [GO:0005980]	cytoplasm [GO:0005737]	cytoplasm [GO:0005737]; glycogen phosphorylase activity [GO:0008184]; linear malto-oligosaccharide phosphorylase activity [GO:0102250]; pyridoxal phosphate binding [GO:0030170]; SHG alpha-glucan phosphorylase activity [GO:0102499]; glycogen catabolic process [GO:0005980]	glycogen phosphorylase activity [GO:0008184]; linear malto-oligosaccharide phosphorylase activity [GO:0102250]; pyridoxal phosphate binding [GO:0030170]; SHG alpha-glucan phosphorylase activity [GO:0102499]	bsu:BSU30940;
BSU12110	Uncharacterized protein YjfA	yjfA BSU12110	-2.78115	0.312602	0.00807348	-2.7812	0.436868	0.00948615	FALSE	FALSE	0	0.000802401	0.0351381	SIGN	-2.78118	NOT_DEG	Bacillus subtilis (strain 168)	157					bsu:BSU12110;
BSU34330	Putative glycosyltransferase EpsE (EC 2.4.-.-)	epsE yveO BSU34330	-2.77482	0.274026	0.00495045	-2.77541	0.354957	0.00465804	FALSE	FALSE	0	0.000269274	0.0178843	SIGN	-2.77511	NOT_DEG	Bacillus subtilis (strain 168)	278	polysaccharide biosynthetic process [GO:0000271]		transferase activity, transferring glycosyl groups [GO:0016757]; polysaccharide biosynthetic process [GO:0000271]	transferase activity, transferring glycosyl groups [GO:0016757]	bsu:BSU34330;
BSU34230	Putative pyridoxal phosphate-dependent aminotransferase EpsN (EC 2.6.1.-)	epsN yvfE BSU34230	-2.76311	0.178162	0.00211926	-2.76771	0.314467	0.00284086	FALSE	FALSE	0	7.83891e-05	0.00800975	SIGN	-2.76541	NOT_DEG	Bacillus subtilis (strain 168)	388	polysaccharide biosynthetic process [GO:0000271]		pyridoxal phosphate binding [GO:0030170]; transaminase activity [GO:0008483]; polysaccharide biosynthetic process [GO:0000271]	pyridoxal phosphate binding [GO:0030170]; transaminase activity [GO:0008483]	bsu:BSU34230;
BSU18310	Plipastatin synthase subunit D (EC 2.3.1.-) (Peptide synthase 4) [Includes: ATP-dependent proline adenylase (ProA 1) (Proline activase 1); ATP-dependent glutamine adenylase (GlnA) (Glutamine activase); ATP-dependent tyrosine adenylase 2 (TyrA 2) (Tyrosine activase 2)]	ppsD pps4 BSU18310	-2.7468	0.00215615	2.99632e-06	-2.75038	0.162104	0.000528821	TRUE	FALSE	1	3.36915e-08	1.91801e-05	SIGN	-2.74859	POSSIBLE_DEG	Bacillus subtilis (strain 168)	3603	antibiotic biosynthetic process [GO:0017000]		phosphopantetheine binding [GO:0031177]; transferase activity [GO:0016740]; antibiotic biosynthetic process [GO:0017000]	phosphopantetheine binding [GO:0031177]; transferase activity [GO:0016740]	bsu:BSU18310;
BSU17170	Putative polyketide biosynthesis enoyl-CoA isomerase PksI (EC 4.-.-.-)	pksI BSU17170	-2.69279	0.0382928	0.000159642	-2.69237	0.157642	0.000474705	TRUE	FALSE	1	1.31827e-06	0.000375237	SIGN	-2.69258	POSSIBLE_DEG	Bacillus subtilis (strain 168)	249	antibiotic biosynthetic process [GO:0017000]; fatty acid beta-oxidation [GO:0006635]	cytoplasm [GO:0005737]	cytoplasm [GO:0005737]; enoyl-CoA hydratase activity [GO:0004300]; antibiotic biosynthetic process [GO:0017000]; fatty acid beta-oxidation [GO:0006635]	enoyl-CoA hydratase activity [GO:0004300]	bsu:BSU17170;
BSU06890	Protein CotJA	cotJA BSU06890	-2.6813	0.312602	0.00808004	-2.68279	0.436868	0.00910687	FALSE	FALSE	0	0.000773888	0.0345785	SIGN	-2.68204	NOT_DEG	Bacillus subtilis (strain 168)	82					bsu:BSU06890;
BSU34320	Putative glycosyltransferase EpsF (EC 2.4.-.-)	epsF yveP BSU34320	-2.6738	0.22972	0.0037031	-2.67549	0.325456	0.00378803	FALSE	FALSE	0	0.000170777	0.0126027	SIGN	-2.67465	NOT_DEG	Bacillus subtilis (strain 168)	384	polysaccharide biosynthetic process [GO:0000271]		transferase activity, transferring glycosyl groups [GO:0016757]; polysaccharide biosynthetic process [GO:0000271]	transferase activity, transferring glycosyl groups [GO:0016757]	bsu:BSU34320;
BSU25800	Uncharacterized protein YqcK	yqcK BSU25800	-2.66966	0.312602	0.00805663	-2.66935	0.436868	0.00796259	FALSE	FALSE	0	0.000683488	0.0328157	SIGN	-2.6695	NOT_DEG	Bacillus subtilis (strain 168)	146	response to cadmium ion [GO:0046686]		response to cadmium ion [GO:0046686]		bsu:BSU25800;
BSU25600	ComE operon protein 4	comER comE4 comED BSU25600	-2.66152	0.286527	0.00668934	-2.66239	0.436868	0.00924916	FALSE	FALSE	0	0.000661427	0.0326512	SIGN	-2.66196	NOT_DEG	Bacillus subtilis (strain 168)	273	L-proline biosynthetic process [GO:0055129]		pyrroline-5-carboxylate reductase activity [GO:0004735]; L-proline biosynthetic process [GO:0055129]	pyrroline-5-carboxylate reductase activity [GO:0004735]	bsu:BSU25600;
BSU37920	Spore coat protein GerQ	gerQ ywdL BSU37920 ipa-62r	-2.64298	0.28522	0.00657955	-2.6448	0.436868	0.0101414	FALSE	FALSE	0	0.000708289	0.0330049	SIGN	-2.64389	NOT_DEG	Bacillus subtilis (strain 168)	181	isopeptide cross-linking via N6-(L-isoglutamyl)-L-lysine [GO:0018153]; sporulation resulting in formation of a cellular spore [GO:0030435]	spore wall [GO:0031160]	spore wall [GO:0031160]; isopeptide cross-linking via N6-(L-isoglutamyl)-L-lysine [GO:0018153]; sporulation resulting in formation of a cellular spore [GO:0030435]		bsu:BSU37920;
BSU34310	Transmembrane protein EpsG	epsG yveQ BSU34310	-2.63304	0.207633	0.002788	-2.63777	0.320881	0.00297932	FALSE	FALSE	0	0.000105478	0.00913761	SIGN	-2.6354	NOT_DEG	Bacillus subtilis (strain 168)	367	polysaccharide biosynthetic process [GO:0000271]	integral component of membrane [GO:0016021]; plasma membrane [GO:0005886]	integral component of membrane [GO:0016021]; plasma membrane [GO:0005886]; polysaccharide biosynthetic process [GO:0000271]		bsu:BSU34310;
BSU17210	Polyketide synthase PksN (EC 2.3.1.-)	pksN BSU17210	-2.63123	0.163107	0.00160466	-2.63388	0.354957	0.00455317	FALSE	FALSE	0	9.3716e-05	0.00868508	SIGN	-2.63255	NOT_DEG	Bacillus subtilis (strain 168)	5488	fatty acid biosynthetic process [GO:0006633]	cytoplasm [GO:0005737]	cytoplasm [GO:0005737]; 3-oxoacyl-[acyl-carrier-protein] synthase activity [GO:0004315]; ligase activity [GO:0016874]; phosphopantetheine binding [GO:0031177]; fatty acid biosynthetic process [GO:0006633]	3-oxoacyl-[acyl-carrier-protein] synthase activity [GO:0004315]; ligase activity [GO:0016874]; phosphopantetheine binding [GO:0031177]	bsu:BSU17210;
BSU17160	Probable polyketide biosynthesis enoyl-CoA hydratase PksH (EC 4.2.1.-)	pksH BSU17160	-2.59173	0.0145539	4.85398e-05	-2.5933	0.149156	0.000352864	TRUE	FALSE	1	3.2342e-07	0.000117166	SIGN	-2.59252	POSSIBLE_DEG	Bacillus subtilis (strain 168)	259	antibiotic biosynthetic process [GO:0017000]	cytoplasm [GO:0005737]	cytoplasm [GO:0005737]; lyase activity [GO:0016829]; antibiotic biosynthetic process [GO:0017000]	lyase activity [GO:0016829]	bsu:BSU17160;
BSU27430	Glutamine transport ATP-binding protein GlnQ (EC 7.4.2.-)	glnQ BSU27430	-2.5882	0.337868	0.00939045	-2.58624	0.443279	0.0105026	FALSE	FALSE	0	0.00100836	0.040183	SIGN	-2.58722	NOT_DEG	Bacillus subtilis (strain 168)	242		plasma membrane [GO:0005886]	plasma membrane [GO:0005886]; ABC-type amino acid transporter activity [GO:0015424]; ATP binding [GO:0005524]; ATPase-coupled transmembrane transporter activity [GO:0042626]	ABC-type amino acid transporter activity [GO:0015424]; ATPase-coupled transmembrane transporter activity [GO:0042626]; ATP binding [GO:0005524]	bsu:BSU27430;
BSU34240	UDP-N-acetylbacillosamine N-acetyltransferase (EC 2.3.1.203)	epsM yvfD BSU34240	-2.575	0.283009	0.00629257	-2.5784	0.389549	0.00606073	FALSE	FALSE	0	0.000426161	0.0235907	SIGN	-2.5767	NOT_DEG	Bacillus subtilis (strain 168)	216			transferase activity, transferring acyl groups [GO:0016746]	transferase activity, transferring acyl groups [GO:0016746]	bsu:BSU34240;
BSU06900	Protein CotJB	cotJB BSU06900	-2.55214	0.44546	0.0170852	-2.55004	0.563816	0.0173956	FALSE	FALSE	0	0.00271085	0.0835314	NOTSIGN	-2.55109	NOT_DEG	Bacillus subtilis (strain 168)	87					bsu:BSU06900;
BSU10400	Uncharacterized oxidoreductase YhxC (EC 1.-.-.-) (ORFX)	yhxC BSU10400	-2.51675	0.347418	0.0100421	-2.51642	0.452222	0.0111211	FALSE	FALSE	0	0.00112795	0.04322	SIGN	-2.51658	NOT_DEG	Bacillus subtilis (strain 168)	285			oxidoreductase activity [GO:0016491]	oxidoreductase activity [GO:0016491]	bsu:BSU10400;
BSU12970	Probable murein peptide carboxypeptidase (EC 3.4.16.-) (LD-carboxypeptidase)	ykfA BSU12970	-2.51619	0.241974	0.00410239	-2.51865	0.354957	0.00480996	FALSE	FALSE	0	0.000233498	0.0166159	SIGN	-2.51742	NOT_DEG	Bacillus subtilis (strain 168)	319	cell wall macromolecule catabolic process [GO:0016998]; cell wall organization [GO:0071555]	cytoplasm [GO:0005737]	cytoplasm [GO:0005737]; carboxypeptidase activity [GO:0004180]; serine-type peptidase activity [GO:0008236]; cell wall macromolecule catabolic process [GO:0016998]; cell wall organization [GO:0071555]	carboxypeptidase activity [GO:0004180]; serine-type peptidase activity [GO:0008236]	bsu:BSU12970;
BSU39000	Uncharacterized transporter YxjC	yxjC BSU39000 N15J	-2.50147	0.315996	0.00843124	-2.50313	0.436868	0.00996816	FALSE	FALSE	0	0.000872727	0.036998	SIGN	-2.5023	NOT_DEG	Bacillus subtilis (strain 168)	472		integral component of plasma membrane [GO:0005887]	integral component of plasma membrane [GO:0005887]; gluconate transmembrane transporter activity [GO:0015128]	gluconate transmembrane transporter activity [GO:0015128]	bsu:BSU39000;
BSU36590	Major cardiolipin synthase ClsA (CL synthase 2) (EC 2.7.8.-)	clsA ywnE BSU36590	-2.49635	0.237132	0.0039544	-2.50751	0.436868	0.0080203	FALSE	FALSE	0	0.000360247	0.0221367	SIGN	-2.50193	NOT_DEG	Bacillus subtilis (strain 168)	482	cardiolipin biosynthetic process [GO:0032049]; sporulation [GO:0043934]; transmembrane transport [GO:0055085]	integral component of membrane [GO:0016021]; plasma membrane [GO:0005886]	integral component of membrane [GO:0016021]; plasma membrane [GO:0005886]; cardiolipin synthase activity [GO:0008808]; cardiolipin biosynthetic process [GO:0032049]; sporulation [GO:0043934]; transmembrane transport [GO:0055085]	cardiolipin synthase activity [GO:0008808]	bsu:BSU36590;
BSU27450	Probable glutamine ABC transporter permease protein GlnM	glnM BSU27450	-2.48948	0.432657	0.0155927	-2.48586	0.559683	0.016011	FALSE	FALSE	0	0.00232066	0.0764282	NOTSIGN	-2.48767	NOT_DEG	Bacillus subtilis (strain 168)	216	amino acid transport [GO:0006865]	ATP-binding cassette (ABC) transporter complex [GO:0043190]; plasma membrane [GO:0005886]	ATP-binding cassette (ABC) transporter complex [GO:0043190]; plasma membrane [GO:0005886]; transmembrane transporter activity [GO:0022857]; amino acid transport [GO:0006865]	transmembrane transporter activity [GO:0022857]	bsu:BSU27450;
BSU22800	Stage IV sporulation protein A (EC 3.6.1.-) (Coat morphogenetic protein SpoIVA)	spoIVA spoVP BSU22800	-2.48146	0.382635	0.0118045	-2.48073	0.563816	0.0168978	FALSE	FALSE	0	0.00189892	0.0675644	NOTSIGN	-2.4811	NOT_DEG	Bacillus subtilis (strain 168)	492	peptidoglycan metabolic process [GO:0000270]; protein complex oligomerization [GO:0051259]; protein polymerization [GO:0051258]; spore germination [GO:0009847]; spore wall assembly [GO:0042244]; spore wall biogenesis [GO:0070590]; sporulation [GO:0043934]; sporulation resulting in formation of a cellular spore [GO:0030435]	cytoplasm [GO:0005737]; endospore cortex [GO:0043595]; endospore-forming forespore [GO:0042601]; spore wall [GO:0031160]	cytoplasm [GO:0005737]; endospore cortex [GO:0043595]; endospore-forming forespore [GO:0042601]; spore wall [GO:0031160]; ATP binding [GO:0005524]; ATPase activity [GO:0016887]; peptidoglycan metabolic process [GO:0000270]; protein complex oligomerization [GO:0051259]; protein polymerization [GO:0051258]; spore germination [GO:0009847]; spore wall assembly [GO:0042244]; spore wall biogenesis [GO:…	ATPase activity [GO:0016887]; ATP binding [GO:0005524]	bsu:BSU22800;
BSU13710	Uncharacterized membrane protein YkvI	ykvI BSU13710	-2.47379	0.441318	0.0163133	-2.4709	0.562555	0.0162797	FALSE	FALSE	0	0.00245223	0.0785502	NOTSIGN	-2.47234	NOT_DEG	Bacillus subtilis (strain 168)	347		integral component of membrane [GO:0016021]; plasma membrane [GO:0005886]	integral component of membrane [GO:0016021]; plasma membrane [GO:0005886]		bsu:BSU13710;
BSU38990	Probable succinyl-CoA:3-ketoacid coenzyme A transferase subunit A (EC 2.8.3.5) (Succinyl-CoA:3-oxoacid CoA-transferase) (OXCT A)	scoA yxjD BSU38990 N15K	-2.46919	0.40015	0.0126785	-2.47031	0.503867	0.0133774	FALSE	FALSE	0	0.00164212	0.0594897	NOTSIGN	-2.46975	NOT_DEG	Bacillus subtilis (strain 168)	238			3-oxoacid CoA-transferase activity [GO:0008260]; acetate CoA-transferase activity [GO:0008775]; CoA-transferase activity [GO:0008410]	3-oxoacid CoA-transferase activity [GO:0008260]; acetate CoA-transferase activity [GO:0008775]; CoA-transferase activity [GO:0008410]	bsu:BSU38990;
BSU36600	HTH-type transcriptional activator mta (Multidrug transporter activation protein)	mta ywnD BSU36600	-2.46503	0.570324	0.0380536	-2.48023	0.729041	0.045451	FALSE	FALSE	0	0.0127295	0.20187	NOTSIGN	-2.47263	NOT_DEG	Bacillus subtilis (strain 168)	257	regulation of transcription, DNA-templated [GO:0006355]	cytoplasm [GO:0005737]	cytoplasm [GO:0005737]; DNA binding [GO:0003677]; regulation of transcription, DNA-templated [GO:0006355]	DNA binding [GO:0003677]	bsu:BSU36600;
BSU38980	Probable succinyl-CoA:3-ketoacid coenzyme A transferase subunit B (EC 2.8.3.5) (OXCT B) (Succinyl-CoA:3-oxoacid CoA-transferase)	scoB yxjE BSU38980 N15L	-2.45527	0.359567	0.0104932	-2.4576	0.473235	0.0118028	FALSE	FALSE	0	0.00123805	0.046987	SIGN	-2.45644	NOT_DEG	Bacillus subtilis (strain 168)	216			3-oxoacid CoA-transferase activity [GO:0008260]; acetate CoA-transferase activity [GO:0008775]; CoA-transferase activity [GO:0008410]	3-oxoacid CoA-transferase activity [GO:0008260]; acetate CoA-transferase activity [GO:0008775]; CoA-transferase activity [GO:0008410]	bsu:BSU38980;
BSU27840	SpoIVD-associated factor A (Morphogenetic protein SafA)	safA yrbA BSU27840	-2.45242	0.382969	0.0119212	-2.45239	0.563816	0.0174625	FALSE	FALSE	0	0.0019729	0.0683652	NOTSIGN	-2.45241	NOT_DEG	Bacillus subtilis (strain 168)	387	sporulation resulting in formation of a cellular spore [GO:0030435]	endospore cortex [GO:0043595]	endospore cortex [GO:0043595]; ATPase binding [GO:0051117]; sporulation resulting in formation of a cellular spore [GO:0030435]	ATPase binding [GO:0051117]	bsu:BSU27840;
BSU34920	ATP phosphoribosyltransferase (ATP-PRT) (ATP-PRTase) (EC 2.4.2.17)	hisG BSU34920	-2.44151	0.128644	0.00103688	-2.45284	0.197108	0.00123656	FALSE	FALSE	0	1.86772e-05	0.00275662	SIGN	-2.44718	NOT_DEG	Bacillus subtilis (strain 168)	213	histidine biosynthetic process [GO:0000105]	cytoplasm [GO:0005737]	cytoplasm [GO:0005737]; ATP binding [GO:0005524]; ATP phosphoribosyltransferase activity [GO:0003879]; histidine biosynthetic process [GO:0000105]	ATP binding [GO:0005524]; ATP phosphoribosyltransferase activity [GO:0003879]	bsu:BSU34920;
BSU27440	ABC transporter glutamine-binding protein GlnH	glnH BSU27440	-2.43942	0.455172	0.017711	-2.4367	0.588515	0.0194941	FALSE	FALSE	0	0.0030974	0.0875399	NOTSIGN	-2.43806	NOT_DEG	Bacillus subtilis (strain 168)	273	amino acid transport [GO:0006865]	outer membrane-bounded periplasmic space [GO:0030288]; plasma membrane [GO:0005886]	outer membrane-bounded periplasmic space [GO:0030288]; plasma membrane [GO:0005886]; ligand-gated ion channel activity [GO:0015276]; amino acid transport [GO:0006865]	ligand-gated ion channel activity [GO:0015276]	bsu:BSU27440;
BSU30750	Manganese transport system membrane protein MntC	mntC ytgC BSU30750	-2.43513	0.486001	0.021477	-2.43351	0.592508	0.0218566	FALSE	FALSE	0	0.00406701	0.104562	NOTSIGN	-2.43432	NOT_DEG	Bacillus subtilis (strain 168)	435	ion transport [GO:0006811]; response to zinc ion [GO:0010043]	ATP-binding cassette (ABC) transporter complex [GO:0043190]; integral component of plasma membrane [GO:0005887]; plasma membrane [GO:0005886]	ATP-binding cassette (ABC) transporter complex [GO:0043190]; integral component of plasma membrane [GO:0005887]; plasma membrane [GO:0005886]; ATPase-coupled transmembrane transporter activity [GO:0042626]; ion transport [GO:0006811]; response to zinc ion [GO:0010043]	ATPase-coupled transmembrane transporter activity [GO:0042626]	bsu:BSU30750;
BSU34930	ATP phosphoribosyltransferase regulatory subunit	hisZ BSU34930	-2.43375	0.0985244	0.000646053	-2.44591	0.197108	0.00118876	FALSE	FALSE	0	1.1581e-05	0.00195249	SIGN	-2.43983	NOT_DEG	Bacillus subtilis (strain 168)	391	histidine biosynthetic process [GO:0000105]; histidyl-tRNA aminoacylation [GO:0006427]	cytoplasm [GO:0005737]	cytoplasm [GO:0005737]; histidine-tRNA ligase activity [GO:0004821]; histidine biosynthetic process [GO:0000105]; histidyl-tRNA aminoacylation [GO:0006427]	histidine-tRNA ligase activity [GO:0004821]	bsu:BSU34930;
