# Supplementary material for: Sporulation Activated via σW Protects Bacillus from a Tse1 Peptidoglycan Hydrolase Type VI Secretion System Effector
Source: Microbiol Spectr. 2023 Mar 14;11(2):e05045-22. doi: 10.1128/spectrum.05045-22 (PMC10100999; doi:10.1128/spectrum.05045-22)
Supplement: Supplemental file 5 — Data Set S5. Download spectrum.05045-22-s0006.xlsx, XLSX file, 0.01 MB [file spectrum.05045-22-s0006.xlsx]

## Sheet: Hoja1
Dataset_S5. Raw luminescence data obtained for each sample and treatment
Luminiscence		ATP (nM)
3610	3610 + Tse1	3610	3610 + Tse1
26000	55200	32.9399	73.8763
11000	59100	11.9108	79.3439
31200	55000	40.2299	73.596
9930	43800	10.4108	57.8943
20700	93300	25.5096	127.29
29000	36400	37.1457	47.52
19700		24.1077
3610 ∆rsiW	3610 ∆rsiW + Tse1	3610 ∆rsiW	3610 ∆rsiW + Tse1
63700	69800	85.7928	94.3446
64700	52400	87.1947	69.9509
74300	71700	100.653	97.0083
63200	58400	85.0918	78.3625
26100	40100	33.0801	52.7071
40900	32100	53.8287	41.4917
23600	38500	29.5752	50.464
39400	35100	51.7258	45.6975
3610 ∆prsW	3610 ∆prsW + Tse1	3610 ∆prsW	3610 ∆prsW + Tse1
32400	82500	41.9122	112.149
66700	78200	89.9986	106.121
30700	33000	39.5289	42.8
65800	70700	88.7369	95.6063
27700	25400	35.3231	32.0987
27100	35700	34.482	46.5386
27200	30200	34.6222	38.828
