# Supplementary material for: Sporulation Activated via σW Protects Bacillus from a Tse1 Peptidoglycan Hydrolase Type VI Secretion System Effector
Source: Microbiol Spectr. 2023 Mar 14;11(2):e05045-22. doi: 10.1128/spectrum.05045-22 (PMC10100999; doi:10.1128/spectrum.05045-22)
Supplement: Supplemental file 6 — Data Set S6. Download spectrum.05045-22-s0007.xlsx, XLSX file, 0.01 MB [file spectrum.05045-22-s0007.xlsx]

## Sheet: Hoja1
Dataset_S6. Strains used in this work.
Strain	Genotype	Reference
B. subtilis 168	Prototroph	Branda et al., 2001
B. subtilis NCIB3610	Wild type	Romero et al., 2010
B. subtilis NCIB3610	Wild type, amyE:: pDR111-tsi1	This study
B. subtilis NCIB3610	rsiW:ery	This study
B. subtilis NCIB3610	prsW:ery	This study
B. subtilis NCIB3610	Wild type, lacA:: pDR183-RsiW-yfp	This study
B. subtilis NCIB3610	kinA:ery	Molina-Santiago et al., 2019
B. subtilis NCIB3610	kinB:cm	Molina-Santiago et al., 2019
B. subtilis NCIB3610	kinC:cm	Molina-Santiago et al., 2019
B. subtilis NCIB3610	kinD:mls	Molina-Santiago et al., 2019
P. chlororaphis PCL1606	Wild type	Cazorla et al., 2006
P. chlororaphis PCL1606	tssA::km	Molina-Santiago et al., 2019
P. chlororaphis PCL1606	paar::km	This study
P. chlororaphis PCL1606	hcp::km	This study
P. chlororaphis PCL1606	tse1::km	This study
P. chlororaphis PCL1606	paar::km	This study
P. putida KT2440	Wild type	Espinosa-Urgel, Salido and Ramos, 2000
P. putida KT2440	tssA1,tssM2,tssM3::rif	Bernal et al., 2017
