# Supplementary material for: Sporulation Activated via σW Protects Bacillus from a Tse1 Peptidoglycan Hydrolase Type VI Secretion System Effector
Source: Microbiol Spectr. 2023 Mar 14;11(2):e05045-22. doi: 10.1128/spectrum.05045-22 (PMC10100999; doi:10.1128/spectrum.05045-22)
Supplement: Supplemental file 7 — Data Set S7. Download spectrum.05045-22-s0008.xlsx, XLSX file, 0.01 MB [file spectrum.05045-22-s0008.xlsx]

## Sheet: Hoja1
Dataset_S7. Oligonucleotides used in this study
Name	Sequence
HCP_up_fwd	tctgaattcgagctcggtacccgggccgtgtcgccgtggctgaccggttg
HCP_up_rev	ggtcggccggacggatgctctccttgctggaaaaataaaggtgcccg
HCP_down_fwd	aaggagagcatccgtccggccgaccgctacaccaacat
HCP_down_rev	gcatgcctgcaggtcgactctagagctcttcgaggacctggccgatgattttcg
PAAR_up_fwd	tctgaattcgagctcggtacccgggcacttcaagtacatgggtgccgactt
PAAR_up_rev	tgaactccactcccgtcctttccttcccttagctgacc
PAAR_down_fwd	aaggaaaggacgggagtggagttcatggccgaacccg
PAAR_down_rev	gcatgcctgcaggtcgactctagagagggtcgcccggctcatgttggcaa
Tse1_up_fwd	tctgaattcgagctcggtacccgggtcggctcggtgggcacccacggcaa
Tse1_up_rev	tgcgggagaccatgatctgcaaaggagatggcagttctcccgtataactgggaacagcg
Tse1_down_fwd	cctttgcagatcatggtctcccgcaaggattagcaaatgggttgttg
Tse1_down_rev	gcatgcctgcaggtcgactctagaggtcctggagggcgccgcgatgactg
Tsi1_fwd	cttgcatgcggctagctgtcgactaatgaaaaataaatggtctcccg
Tsi1_rev	tgtaattgtgagcggataacaattactgtgcgctacctttctg
attB_Tse1_rev	ggggacaagtttgtacaaaaaagcaggctatatggccgaacccgaaaaactt
attB_Tse1_rev	ggggaccactttgtacaagaaagctgggtattatttttcatagaaatacagccgtgcc
RsiW_fwd	cctgcaggtcgactctagagggctatagccaagcggtaag
RsiW_rev	tgctaaccatctcttctccgttcggattg
mYFP-EC752_fwd	cggagaagagatggttagcaaaggcgaag
mYFP-EC752_rev	attcgagctcggtacccgggttatacagttcatccatgcc
