# Supplementary material for: Sporulation Activated via σW Protects Bacillus from a Tse1 Peptidoglycan Hydrolase Type VI Secretion System Effector
Source: Microbiol Spectr. 2023 Mar 14;11(2):e05045-22. doi: 10.1128/spectrum.05045-22 (PMC10100999; doi:10.1128/spectrum.05045-22)
Supplement: Supplemental file 8 — Data Set S8. Download spectrum.05045-22-s0009.xlsx, XLSX file, 0.03 MB [file spectrum.05045-22-s0009.xlsx]

## Sheet: Fig. 2A
	Total population (CFUs/mL)	Spores population (CFUs/mL)	Sporulation (%)
Bsub	1580000	260000	16.4557
Bsub	1960000	650000	33.1633
Bsub	2040000	490000	24.0196
Bsub	1340000	340000	25.3731
Bsub-Pchl	1050000	890000	84.7619
Bsub-Pchl	600000	550000	91.6667
Bsub-Pchl	520000	470000	90.3846
Bsub-Pchl	177000	125000	70.6215
Bsub-Pchl	103000	68000	66.0194
Bsub-Pchl	245000	165000	67.3469
Bsub-∆tssA	157000	87000	55.414
Bsub-∆tssA	225000	102000	45.3333
Bsub-∆tssA	222000	99000	44.5946
Bsub-∆tssA	204000	113000	55.3922
Bsub-∆tssA	620000	360000	58.0645
Bsub-∆tssA	710000	270000	38.0282
Bsub-∆tssA	510000	150000	29.4118
Bsub-∆hcp	540000	260000	48.1481
Bsub-∆hcp	86000	46000	53.4884
Bsub-∆hcp	73000	28000	38.3562
Bsub-∆paar	218000	107000	49.0826
Bsub-∆paar	251000	95000	37.8486
Bsub-∆paar	81000	46000	56.7901
Bsub-∆paar	251000	94000	37.4502
Bsub-∆paar	246000	131000	53.252
Bsub-∆tse1	212000	117000	55.1887
Bsub-∆tse1	191000	103000	53.9267
Bsub-∆tse1	145000	63000	43.4483
Bsub-∆tse1	180000	77000	42.7778
Bsub-∆tse1	140000	72000	51.4286
Bsub-∆tse1	168000	87000	51.7857

## Sheet: Fig. 2C
	Total population (CFUs/mL)	Spores population (CFUs/mL)	Sporulation (%)
Bsub	23700000	5600000	23.6287
Bsub	11600000	2400000	20.6897
Bsub	7600000	1000000	13.1579
Bsub + Tse1	14500000	6600000	45.5172
Bsub + Tse1	26000000	11000000	42.3077
Bsub + Tse1	17000000	8000000	47.0588

## Sheet: Fig. 2D
	Total population (CFUs/mL)	Spores population (CFUs/mL)	Sporulation (%)
Bsub-Pchl	137000	87000	63.5036
Bsub-Pchl	120000	101000	84.1667
Bsub-Pchl	254000	235000	92.5197
Bsub-Pchl	220000	156000	70.9091
Bsub-Pchl	250000	195000	78
Bsub-∆hcp	222000	101000	45.4955
Bsub-∆hcp	207000	108000	52.1739
Bsub-∆hcp	110000	47000	42.7273
Bsub-∆hcp	148000	80000	54.0541
Bsub-∆hcp	128000	63000	49.2188
Bsub-∆hcp	13000	3000	23.0769
Bsub-∆hcp	42000	8000	19.0476
Bsub+tsi1-Pchl	214000	111000	51.8692
Bsub+tsi1-Pchl	565000	107000	18.9381
Bsub+tsi1-Pchl	512000	151000	29.4922
Bsub+tsi1-Pchl	530000	149000	28.1132
Bsub+tsi1-Pchl	63000	27000	42.8571
Bsub+tsi1-Pchl	287000	116000	40.4181
Bsub+tsi1-Pchl	130000	19000	14.6154
Bsub+tsi1-Pchl	210000	70000	33.3333
Bsub+tsi1-∆hcp	700000	180000	25.7143
Bsub+tsi1-∆hcp	384000	184000	47.9167
Bsub+tsi1-∆hcp	246000	37000	15.0407
Bsub+tsi1-∆hcp	315000	68000	21.5873
Bsub+tsi1-∆hcp	84000	22000	26.1905
Bsub+tsi1-∆hcp	94000	33000	35.1064
Bsub+tsi1-∆hcp	140000	30000	21.4286

## Sheet: Fig. 6B
	Total population (CFUs/mL)	Spores population (CFUs/mL)	Sporulation (%)
Bsub	3200000	1000000	31.25
Bsub	1400000	400000	28.5714
Bsub	1800000	430000	23.8889
Bsub + Tse1	3000000	2400000	80
Bsub + Tse1	4800000	2700000	56.25
Bsub + Tse1	6300000	3000000	47.619
Bsub 37 ºC	52000000	41600000	80
Bsub 37 ºC	62400000	53000000	84.9359
Bsub 37 ºC	71200000	57000000	80.0562
ΔrsiW	690000	200000	28.9855
ΔrsiW	680000	180000	26.4706
ΔrsiW	760000	110000	14.4737
ΔrsiW + Tse1	620000	150000	24.1935
ΔrsiW + Tse1	840000	160000	19.0476
ΔrsiW + Tse1	930000	210000	22.5806
ΔrsiW 37 ºC	52000000	43000000	82.6923
ΔrsiW 37 ºC	62400000	47000000	75.3205
ΔrsiW 37 ºC	65000000	52000000	80
ΔprsW	3700000	210000	5.67568
ΔprsW	1400000	40000	2.85714
ΔprsW	3200000	200000	6.25
ΔprsW	2600000	80000	3.07692
ΔprsW + Tse1	7200000	470000	6.52778
ΔprsW + Tse1	14400000	500000	3.47222
ΔprsW + Tse1	3600000	160000	4.44444
ΔprsW + Tse1	4000000	300000	7.5
ΔprsW 37 ºC	64000000	61500000	96.0938
ΔprsW 37 ºC	72000000	60800000	84.4444
ΔprsW 37 ºC	83000000	62300000	75.0602

## Sheet: Fig. S2A 
	Total population (CFUs/mL)	Spores population (CFUs/mL)	Sporulation (%)
Bsub	2060000	700000	33.9806
Bsub	1750000	280000	16
Bsub	1900000	440000	23.1579
Bsub-Pchl	156000	109000	69.8718
Bsub-Pchl	234000	176000	75.2137
Bsub-Pchl	135000	100000	74.0741
Bsub-∆tssA	758000	220000	29.0237
Bsub-∆tssA	520000	215000	41.3462
Bsub-∆tssA	381000	186000	48.8189
Bsub-∆KT2440	240000	71000	29.5833
Bsub-∆KT2440	253000	54000	21.3439
Bsub-∆KT2440	120000	60000	50
Bsub-KT2440∆T6SS	300000	114000	38
Bsub-KT2440∆T6SS	430000	95000	22.093
Bsub-KT2440∆T6SS	250000	115000	46

## Sheet: Figs. S9A 
	Total population (CFUs/mL)	Spores population (CFUs/mL)	Sporulation (%)
BcerAH-Pchl	1280000	1040000	81.25
BcerAH-Pchl	1220000	1040000	85.2459
BcerAH-Pchl	700000	560000	80
BcerAH-∆hcp	660000	260000	39.3939
BcerAH-∆hcp	570000	280000	49.1228
BcerAH-∆hcp	730000	270000	36.9863
BcerAH-∆hcp	150000	40000	26.6667
BcerAH-∆tse1	86000	46000	53.4884
BcerAH-∆tse1	1740000	750000	43.1034
BcerAH-∆tse1	920000	150000	16.3043
BcerAH-∆tse1	300000	160000	53.3333
BcerAH-∆tse1	550000	170000	30.9091

## Sheet: Fig. S9B
	Total population (CFUs/mL)
BcerAH-Pchl	1280000
BcerAH-Pchl	1220000
BcerAH-Pchl	700000
BcerAH-∆hcp	660000
BcerAH-∆hcp	570000
BcerAH-∆hcp	730000
BcerAH-∆hcp	150000
BcerAH-∆tse1	86000
BcerAH-∆tse1	1740000
BcerAH-∆tse1	920000
BcerAH-∆tse1	300000
BcerAH-∆tse1	550000

## Sheet: Fig. S9C 
	Total population (CFUs/mL)
Bsub-Pchl	1770000
Bsub-Pchl	2180000
Bsub-Pchl	1450000
Bsub-∆hcp	2250000
Bsub-∆hcp	2220000
Bsub-∆hcp	1280000
Bsub-∆tse1	1800000
Bsub-∆tse1	1400000
Bsub-∆tse1	16800000

## Sheet: Fig. S9D 
	Total population (CFUs/mL)
BcerDSM-Pchl	10
BcerDSM-Pchl	30
BcerDSM-Pchl	50
BcerDSM-∆hcp	8000
BcerDSM-∆hcp	8800
BcerDSM-∆hcp	7500
BcerDSM-∆tse1	600
BcerDSM-∆tse1	2560
BcerDSM-∆tse1	1800
