# Supplementary material for: Sporulation Activated via σW Protects Bacillus from a Tse1 Peptidoglycan Hydrolase Type VI Secretion System Effector
Source: Microbiol Spectr. 2023 Mar 14;11(2):e05045-22. doi: 10.1128/spectrum.05045-22 (PMC10100999; doi:10.1128/spectrum.05045-22)
Supplement: Supplemental file 9 — Data Set S9. Download spectrum.05045-22-s0010.xlsx, XLSX file, 0.5 MB [file spectrum.05045-22-s0010.xlsx]

## Sheet: Fig.6E_raw_images
Fig. 6E_raw_images. Uncropped western blot using anti-YFP antibodies. Bsub, Bacillus WT; Bsub-YFP, Bacillus harbouring the translational fusion RsiW-YFP. Red rectangle delimits cropped image from Fig. 6E.

## Sheet: Fig. S2D_raw_images
Fig. S2D_raw_images. Uncropped images of gel electrophoresis (top) and western blot (bottom) using anti-His antibodies to reveal recombinant Tse1-tagged protein. Red rectangles delimited cropped images from S2D Fig.

## Sheet: Fig. S9C_raw_images
Fig. S9C_raw_images. Images of Coomassie blue-stained SDS denaturing gel showing cell-free supernatant or cell fractions from WT Bacillus (Bsub) and Bacillus harbouring the RsiW-YFP translational fusion either untreated (Bsub-YFP) or treated with Tse1 (Bsub-YFP + Tse1). Red rectangles delimit cropped images shown in Fig. S9C.
